# Supplementary material for: Population Structure and Genetic Diversity Within the Endangered Species Pityopsis ruthii (Asteraceae)
Source: Front Plant Sci. 2018 Jul 11;9:943. doi: 10.3389/fpls.2018.00943 (PMC6050971; doi:10.3389/fpls.2018.00943)
Supplement: DATA SHEET S1 — Raw and binned microsatellite allelic data for all individuals used in analyses. [file Data_Sheet_1.XLSX]

## Sheet: Raw Chloroplast Allele Data
Raw chloroplast microsatellite allele data for 819 individuals genotyped at 7 loci. The H designation in individual and subpopulation column indicates Hiwassee River, whereas O designates Ocoee River. Missing data is coded as -9.
Individual	Subpopulation	cpPR002	cpPR004	cpPR005	cpPR006	cpPR010	cpPR011	cpPR019
H-01-02_01	H-01-02	206	179	154	154	195	-9	154
H-01-02_02	H-01-02	206	179	154	154	195	-9	153
H-01-02_03	H-01-02	205	179	154	153	195	-9	153
H-01-02_04	H-01-02	205	179	154	152	195	-9	153
H-01-02_05	H-01-02	-9	179	154	153	194	123	153
H-01-02_06	H-01-02	-9	179	154	154	195	119	153
H-01-02_07	H-01-02	206	179	155	154	195	123	154
H-01-02_08	H-01-02	206	179	156	158	197	126	155
H-01-02_09	H-01-02	206	182	159	155	199	128	156
H-01-02_10	H-01-02	-9	182	155	156.6	194.4	125	153.7
H-01-02_11	H-01-02	-9	182	154	155.8	193.8	124.3	153
H-01-02_12	H-01-02	-9	182	153	157.1	193.3	123.9	152.7
H-01-02_13	H-01-02	-9	182	153	155.1	193	123.8	152.6
H-01-02_14	H-01-02	-9	182	153	153.8	192.7	123.3	151.8
H-01-02_15	H-01-02	208.7	182	153	154.4	192.6	123.6	152.3
H-01-02_16	H-01-02	208.1	182	153	154	193.3	123.3	151.9
H-01-02_17	H-01-02	207.9	182	153	154.6	192.9	123.4	152.1
H-01-02_18	H-01-02	208	182	153	154.3	192.9	123.8	152.3
H-01-02_19	H-01-02	208.1	182	153	154.9	193.1	123.6	152.4
H-01-02_20	H-01-02	209.4	182	154	155	193.5	124.1	152.7
H-01-02_21	H-01-02	-9	182	158	161	197	-9	159
H-01-02_22	H-01-02	-9	180	156	157	222	-9	156
H-01-02_23	H-01-02	-9	179	155	-9	-9	-9	-9
H-01-02_24	H-01-02	205	179	154	154	195	-9	154
H-01-02_25	H-01-02	205	179	154	156	195	-9	153
H-01-02_26	H-01-02	206	179	154	154	195	-9	152
H-01-02_27	H-01-02	-9	179	152	152	191	123	153
H-01-02_28	H-01-02	-9	179	154	154	194	123	152
H-01-02_29	H-01-02	-9	179	155	157	196	125	154
H-01-06_01	H-01-06	205	179	154	153	194	-9	153
H-01-06_02	H-01-06	206	179	154	154	218	149	153
H-01-06_03	H-01-06	-9	179	154	154	218	-9	153
H-01-06_04	H-01-06	-9	179	154	155	219	-9	154
H-01-06_05	H-01-06	-9	180	155	-9	-9	157	-9
H-01-06_06	H-01-06	-9	183	158	160	224	149	157
H-01-06_07	H-01-06	203	182	159	155	222	152	156
H-01-06_08	H-01-06	206	180	155	155	220	149	155
H-01-06_09	H-01-06	-9	179	154	156	219	149	154
H-01-06_10	H-01-06	206	179	154	156	218	143	153
H-01-06_11	H-01-06	-9	179	154	153	218	148	149
H-01-06_12	H-01-06	205	179	153	153	218	143	149
H-01-06_13	H-01-06	206	179	154	153	218	143	153
H-01-06_14	H-01-06	-9	179	154	154	218	148	153
H-01-06_15	H-01-06	-9	179	154	154	219	-9	154
H-01-06_16	H-01-06	-9	179	154	155	220	-9	155
H-01-06_17	H-01-06	-9	156	195	123	153	179	154
H-01-06_18	H-01-06	-9	180	156	157	222	-9	157
H-01-06_19	H-01-06	207	182	158	160	225	-9	156
H-01-06_20	H-01-06	206	181	159	155	222	152	156
H-01-06_21	H-01-06	206	180	156	158	197	126	155
H-02-01_01	H-02-01	209	181	156	216	217	152	153
H-02-01_02	H-02-01	-9	179	154	217	216	152	152
H-02-01_03	H-02-01	-9	179	154	218	217	152	152
H-02-01_04	H-02-01	-9	182	158	217	218	152	153
H-02-01_05	H-02-01	-9	182	154	154	216.2	146.5	152.2
H-02-01_06	H-02-01	207.5	181	153	154.5	216.4	146.3	151.8
H-02-01_07	H-02-01	208	181	153	155.3	216.7	146.3	152.2
H-02-01_08	H-02-01	207.9	181	153	155.2	216.5	146.7	151.9
H-02-01_09	H-02-01	-9	182	153	155.7	217.1	146.4	151.8
H-02-01_10	H-02-01	-9	182	153	154.6	216.8	146.3	151.9
H-02-01_11	H-02-01	-9	181	153	152.5	218.2	146.5	150.9
H-02-01_12	H-02-01	209	181	153	153.9	217.2	146.5	151.8
H-02-01_13	H-02-01	-9	182	153	153	216.3	146.2	151.4
H-02-01_14	H-02-01	-9	182	154	154.4	216.1	146.2	151.4
H-02-01_15	H-02-01	209.6	182	155	155.4	217.4	147.8	153.4
H-02-01_16	H-02-01	207	180	155	215	216	152	152
H-02-01_17	H-02-01	211	179	154	216	215	152	152
H-02-01_18	H-02-01	207	179	154	214	216	152	151
H-02-01_19	H-02-01	-9	179	154	215	214	152	151
H-02-01_20	H-02-01	-9	178	154	213	215	152	151
H-02-01_21	H-02-01	209	179	154	214	213	152	151
H-02-01_22	H-02-01	206	179	154	214	214	152	151
H-02-01_23	H-02-01	-9	180	155	216	214	152	151
H-02-01_24	H-02-01	212	179	154	218	216	152	152
H-02-01_25	H-02-01	-9	179	155	219	218	152	152
H-03-01_00	H-03-01	-9	182	153	155.5	216.7	146.8	152.6
H-03-01_01	H-03-01	-9	182	154	155.7	-9	146.9	152.6
H-03-01_01	H-03-01	-9	182	153	155.3	216.5	147	152.4
H-03-01_02	H-03-01	-9	182	153	154	216.7	146.7	152.3
H-03-01_03	H-03-01	-9	182	153	-9	216.5	146.2	151.7
H-03-01_04	H-03-01	-9	182	153	154.6	216.7	146.7	152.3
H-03-01_05	H-03-01	-9	182	153	-9	216.7	146.4	152.1
H-03-01_06	H-03-01	-9	182	153	155.2	217.8	147	152.4
H-03-01_07	H-03-01	-9	182	154	157.1	218.5	147.3	152.5
H-03-01_08	H-03-01	209	182	154	-9	217.5	147.3	152.8
H-03-01_09	H-03-01	209.7	182	155	-9	218.2	148.2	153.8
H-03-01_10	H-03-01	-9	180	156	157	222	-9	156
H-03-01_11	H-03-01	-9	183	158	161	225	-9	159
H-03-01_12	H-03-01	207	182	158	159	222	152	156
H-03-01_13	H-03-01	206	-9	156	156	221	149	155
H-04-04_00	H-04-04	-9	180	156	-9	202	-9	-9
H-04-04_01	H-04-04	-9	179	155	156	220	-9	155
H-04-04_02	H-04-04	-9	183	158	161	225	-9	159
H-04-04_03	H-04-04	206	182	158	156	222	152	156
H-04-04_04	H-04-04	-9	179	156	158	220	149	155
H-04-04_05	H-04-04	206	179	155	157	219	149	154
H-04-04_06	H-04-04	206	179	154	152	218	143	153
H-04-04_07	H-04-04	205	179	154	153	218	148	153
H-04-04_08	H-04-04	-9	179	153	154	215	-9	150
H-04-04_09	H-04-04	206	179	154	153	218	-9	152
H-04-04_10	H-04-04	206	179	154	153	218	-9	153
H-04-04_11	H-04-04	206	179	154	154	219	-9	154
H-04-04_12	H-04-04	-9	181	-9	155	220	-9	155
H-04-04_13	H-04-04	-9	180	156	157	199	-9	156
H-04-04_14	H-04-04	-9	182	158	161	225	-9	159
H-04-04_15	H-04-04	207	182	158	156	222	152	156
H-04-04_16	H-04-04	206	179	156	158	220	149	142
H-04-04_17	H-04-04	206	179	155	154	219	149	154
H-04-04_18	H-04-04	206	179	154	154	218	149	153
H-04-04_19	H-04-04	206	179	154	152	195	123	153
H-04-04_20	H-04-04	-9	179	154	152	218	143	153
H-04-04_21	H-04-04	206	179	154	156	219	-9	152
H-04-04_22	H-04-04	206	179	154	154	219	-9	154
H-04-04_23	H-04-04	-9	179	155	155	220	-9	155
H-04-04_24	H-04-04	206	179	154	152	218	-9	153
H-04-04_25	H-04-04	-9	180	153	-9	-9	-9	-9
H-04-04_26	H-04-04	-9	179	153	154	191	-9	150
H-04-04_27	H-04-04	175	179	153	-9	-9	143	153
H-04-04_28	H-04-04	-9	179	153	152	191	119	-9
H-04-04_29	H-04-04	-9	179	154	153	218	-9	153
H-04-04_30	H-04-04	-9	179	154	153	215	-9	153
H-04-04_31	H-04-04	-9	179	153	-9	-9	-9	-9
H-04-04_32	H-04-04	-9	180	155	-9	-9	-9	-9
H-04-04_33	H-04-04	-9	180	156	-9	-9	-9	-9
H-04-04_34	H-04-04	-9	183	158	-9	-9	-9	-9
H-04-04_35	H-04-04	-9	179	153	-9	-9	-9	-9
H-04-04_36	H-04-04	176	182	159	159	195	128	156
H-04-04_37	H-04-04	175	180	156	156	217	147	156
H-04-04_38	H-04-04	175	179	154	154	219	-9	153
H-04-04_39	H-04-04	-9	179	154	154	215	-9	153
H-04-04_40	H-04-04	175	179	155	154	216	149	154
H-04-04_41	H-04-04	175	179	155	154	216	143	153
H-04-04_42	H-04-04	250	179	154	152	218	148	153
H-04-04_43	H-04-04	250	179	154	152	215	143	153
H-04-05_01	H-04-05	179	177	156	156	219	148	154
H-04-05_02	H-04-05	178	177	156	156	218	148	155
H-04-05_03	H-04-05	178	177	157	155	218	148	154
H-04-05_04	H-04-05	177	177	-9	156	-9	148	155
H-04-05_05	H-04-05	209	177	156	156	-9	123	155
H-04-05_06	H-04-05	179	177	156	156	-9	149	155
H-04-05_07	H-04-05	210	177	155	157	-9	149	155
H-04-05_08	H-04-05	181	177	155	158	220	149	152
H-04-05_09	H-04-05	-9	177	155	158	-9	149	156
H-04-05_10	H-04-05	180	177	156	157	-9	149	155
H-04-05_11	H-04-05	180	177	156	157	-9	149	155
H-04-05_12	H-04-05	179	177	156	156	-9	149	155
H-04-05_13	H-04-05	178	177	156	156	-9	148	154
H-04-05_14	H-04-05	178	177	156	156	-9	148	151
H-04-05_15	H-04-05	177	177	156	156	218	148	151
H-04-05_16	H-04-05	178	177	156	156	218	148	154
H-04-05_17	H-04-05	178	177	156	156	218	148	155
H-04-05_18	H-04-05	209	177	156	157	-9	149	155
H-04-05_19	H-04-05	179	177	154	158	219	149	155
H-04-05_20	H-04-05	181	177	157	158	220	149	151
H-04-05_21	H-04-05	180	176	156	158	-9	149	156
H-04-05_22	H-04-05	180	177	155	158	-9	149	155
H-04-05_23	H-04-05	179	177	155	157	-9	149	155
H-04-05_24	H-04-05	209	177	155	156	-9	149	155
H-04-05_25	H-04-05	178	177	154	156	218	148	154
H-04-05_26	H-04-05	209	177	154	156	-9	148	159
H-04-05_27	H-04-05	208	177	155	155	218	148	150
H-04-05_28	H-04-05	209	177	154	156	218	148	155
H-04-05_29	H-04-05	209	177	155	156	219	148	155
H-04-05_30	H-04-05	210	177	155	157	219	149	154
H-04-05_31	H-04-05	210	177	155	157	219	149	155
H-05-01_01	H-05-01	214	179	155	157	214	149	154
H-05-01_02	H-05-01	215	178	154	156	213	149	154
H-05-01_03	H-05-01	215	177	154	156	214	149	154
H-05-01_04	H-05-01	212	177	153	156	-9	149	154
H-05-01_05	H-05-01	212	177	153	156	-9	149	155
H-05-01_06	H-05-01	216	178	154	157	213	-9	155
H-05-01_07	H-05-01	215	178	154	157	214	-9	155
H-05-01_08	H-05-01	216	179	154	157	214	-9	155
H-05-01_09	H-05-01	215	183	158	158	217	-9	155
H-05-01_10	H-05-01	215	180	155	157	216	-9	155
H-05-01_11	H-05-01	215	177	154	156	213	-9	154
H-05-01_12	H-05-01	215	179	155	157	214	149	155
H-05-01_13	H-05-01	216	178	154	157	213	149	155
H-05-01_14	H-05-01	212	178	154	157	214	149	155
H-05-01_15	H-05-01	212	177	153	157	213	149	155
H-05-01_16	H-05-01	216	177	153	157	213	149	155
H-05-01_17	H-05-01	216	177	154	157	213	-9	155
H-05-01_18	H-05-01	215	178	154	157	213	-9	154
H-05-01_19	H-05-01	216	178	154	157	213	-9	155
H-05-01_20	H-05-01	212	177	154	157	214	-9	155
H-05-01_21	H-05-01	215	179	154	157	215	-9	155
H-05-01_22	H-05-01	-9	178	155	157	213	-9	154
H-05-01_23	H-05-01	216	183	157	158	217	154	155
H-05-01_24	H-05-01	215	179	155	157	216	152	154
H-05-01_25	H-05-01	215	179	155	157	214	149	154
H-05-01_26	H-05-01	215	179	154	157	214	149	154
H-05-01_27	H-05-01	215	177	154	157	214	149	155
H-05-01_28	H-05-01	215	178	154	157	214	152	154
H-05-01_29	H-05-01	216	182	157	157	217	152	154
H-05-01_30	H-05-01	215	180	156	157	213	152	154
H-05-01_31	H-05-01	215	179	155	157	-9	149	154
H-05-01_32	H-05-01	215	178	154	157	214	149	154
H-05-01_33	H-05-01	215	178	154	157	213	149	154
H-05-01_34	H-05-01	215	177	154	156	213	149	154
H-05-01_35	H-05-01	216	177	153	157	213	-9	155
H-05-01_36	H-05-01	216	177	153	157	213	149	154
H-05-01_37	H-05-01	215	177	154	157	213	-9	154
H-05-01_38	H-05-01	215	178	155	157	213	-9	155
H-05-01_39	H-05-01	215	178	154	157	214	-9	155
H-05-01_40	H-05-01	212	179	154	157	215	-9	155
H-05-01_41	H-05-01	215	182	157	157	217	154	155
H-05-01_42	H-05-01	215	181	155	157	215	152	155
H-05-01_43	H-05-01	215	179	155	157	214	152	155
H-05-01_44	H-05-01	215	178	154	157	214	149	154
H-05-01_45	H-05-01	216	178	154	157	214	149	155
H-05-01_46	H-05-01	212	177	154	157	213	149	155
H-05-01_47	H-05-01	215	177	153	156	213	-9	154
H-05-01_48	H-05-01	215	177	154	157	-9	-9	155
H-05-01_49	H-05-01	215	177	153	157	213	149	155
H-05-01_50	H-05-01	215	177	154	157	213	-9	155
H-06-02_01	H-06-02	-9	182	159	217	219	152	153
H-06-02_02	H-06-02	218	181	491	216	217	152	153
H-06-02_03	H-06-02	216	180	155	215	216	152	152
H-06-02_04	H-06-02	216	180	155	215	216	152	152
H-06-02_05	H-06-02	216	180	155	214	215	152	152
H-06-02_06	H-06-02	-9	179	154	214	214	152	152
H-06-02_07	H-06-02	211	179	154	215	214	152	151
H-06-02_08	H-06-02	-9	179	154	214	215	152	151
H-06-02_09	H-06-02	-9	179	154	214	214	152	151
H-06-02_10	H-06-02	211	180	154	215	214	152	151
H-06-02_11	H-06-02	213	180	154	216	215	152	151
H-06-02_12	H-06-02	209	179	154	217	216	152	152
H-06-02_13	H-06-02	-9	179	154	218	217	152	152
H-06-02_14	H-06-02	214	182	158	217	218	152	153
H-06-02_15	H-06-02	214	180	156	215	217	152	153
H-06-02_16	H-06-01	216	180	155	215	215	152	152
H-06-02_17	H-06-01	215	179	154	214	215	152	152
H-06-02_18	H-06-01	215	179	154	214	214	152	152
H-06-02_19	H-06-01	211	179	154	214	214	152	151
H-06-02_20	H-06-01	215	178	154	214	214	152	151
H-06-02_21	H-06-01	-9	179	153	214	214	152	151
H-06-02_22	H-06-01	211	179	154	215	214	152	151
H-06-02_23	H-06-01	213	180	154	216	215	152	151
H-06-02_24	H-06-01	218	179	154	217	216	152	152
H-06-02_25	H-06-01	-9	179	154	218	217	152	152
H-06-02_26	H-06-01	-9	182	158	217	218	152	153
H-06-02_27	H-06-01	218	180	156	216	217	152	153
H-06-02_28	H-06-01	216	180	154	215	216	152	152
H-06-02_29	H-06-01	217	180	155	214	215	152	152
H-06-02_30	H-06-01	212	179	154	214	214	152	151
H-06-02_31	H-06-01	216	179	154	215	214	152	151
H-06-02_32	H-06-01	211	179	154	214	215	152	151
H-06-02_33	H-06-01	-9	178	154	214	214	152	151
H-06-02_34	H-06-01	211	179	154	215	214	152	151
H-06-02_35	H-06-01	216	180	154	216	215	152	151
H-06-02_36	H-06-01	-9	179	154	218	216	152	152
H-06-02_37	H-06-01	-9	179	154	218	218	152	152
H-06-02_38	H-06-01	214	182	158	-9	218	152	154
H-06-02_39	H-06-01	215	180	-9	-9	-9	149	155
H-06-02_40	H-06-01	215	179	157	157	219	149	155
H-06-02_41	H-06-01	214	178	155	157	219	148	155
H-06-02_42	H-06-01	214	178	155	156	217	148	154
H-06-02_43	H-06-01	213	177	155	156	216	148	151
H-06-02_44	H-06-01	213	178	155	156	218	147	150
H-06-02_45	H-06-01	213	178	155	156	217	148	153
H-06-02_46	H-06-01	214	178	155	156	217	148	155
H-06-02_47	H-06-01	214	178	-9	156	218	149	155
H-06-02_48	H-06-01	215	180	-9	156	218	149	155
H-06-04_01	H-06-04	214	179	154	156	213	149	151
H-06-04_02	H-06-04	213	179	153	156	213	149	151
H-06-04_03	H-06-04	216	178	153	156	213	146	151
H-06-04_04	H-06-04	-9	179	153	156	213	149	151
H-06-04_05	H-06-04	214	179	153	156	213	146	150
H-06-04_06	H-06-04	216	179	154	155	218	146	151
H-06-04_07	H-06-04	214	179	154	156	-9	147	152
H-06-04_08	H-06-04	216	179	154	-9	219	147	152
H-06-04_09	H-06-04	-9	180	155	-9	225	159	-9
H-06-04_10	H-06-04	217	182	157	-9	225	157	154
H-06-04_11	H-06-04	216	181	-9	158	217	152	154
H-06-04_12	H-06-04	216	181	156	158	213	152	154
H-06-04_13	H-06-04	214	180	155	-9	213	152	152
H-06-04_14	H-06-04	-9	180	155	215	215	152	152
H-06-04_15	H-06-04	213	179	155	215	215	152	151
H-06-04_16	H-06-04	212	179	154	214	214	152	151
H-06-04_17	H-06-04	212	178	154	214	214	152	151
H-06-04_18	H-06-04	-9	178	154	214	214	152	151
H-06-04_19	H-06-04	-9	178	154	214	214	152	151
H-06-04_20	H-06-04	215	179	154	214	214	152	151
H-06-04_21	H-06-04	216	179	155	215	215	152	151
H-06-04_22	H-06-04	-9	179	154	215	215	152	151
H-06-04_23	H-06-04	-9	179	155	216	216	152	152
H-06-04_24	H-06-04	-9	182	158	218	218	152	153
H-06-04_25	H-06-04	214	180	156	217	217	152	152
H-06-04_26	H-06-04	216	180	155	216	216	152	152
H-06-04_27	H-06-04	211	180	155	215	215	152	152
H-06-04_28	H-06-04	-9	179	154	214	214	152	151
H-06-05_01	H-06-05	216	-9	157	158	-9	161	153
H-06-05_02	H-06-05	-9	-9	156	152	216	161	153
H-06-05_03	H-06-05	-9	181	157	154	215	161	153
H-06-05_04	H-06-05	215	180	157	156	-9	161	153
H-06-05_05	H-06-05	215	180	156	157	215	161	153
H-06-05_06	H-06-05	214	180	156	154	214	161	153
H-06-05_07	H-06-05	214	180	156	-9	-9	161	153
H-06-05_08	H-06-05	213	180	157	155	223	161	153
H-06-05_09	H-06-05	214	180	157	154	212	161	153
H-06-05_10	H-06-05	213	180	157	154	-9	161	153
H-06-05_11	H-06-05	213	180	157	154	-9	161	153
H-06-05_12	H-06-05	215	181	157	154	-9	161	153
H-06-05_13	H-06-05	217	183	157	152	-9	161	153
H-06-05_14	H-06-05	217	-9	156	154	216	161	153
H-06-05_15	H-06-05	216	181	157	154	-9	161	152
H-06-05_16	H-06-05	215	180	157	154	-9	161	153
H-06-05_17	H-06-05	215	180	157	155	215	161	153
H-06-05_18	H-06-05	214	180	157	156	-9	161	153
H-06-05_19	H-06-05	214	180	157	156	-9	161	153
H-06-05_20	H-06-05	214	180	157	158	-9	161	153
H-06-05_21	H-06-05	214	180	157	-9	-9	161	153
H-06-05_22	H-06-05	214	180	157	156	-9	161	153
H-06-05_23	H-06-05	214	180	157	-9	-9	161	153
H-06-05_24	H-06-05	215	181	157	154	-9	161	153
H-06-05_25	H-06-05	217	183	158	156	-9	161	153
H-06-05_26	H-06-05	-9	184	157	157	215	161	153
H-06-05_27	H-06-05	-9	182	157	-9	-9	156	-9
H-06-05_28	H-06-05	215	182	157	152	-9	161	152
H-06-05_29	H-06-05	215	181	156	156	-9	161	153
H-06-05_30	H-06-05	214	182	156	157	-9	161	153
H-06-05_31	H-06-05	-9	182	156	153	-9	161	153
H-06-05_32	H-06-05	213	182	157	153	-9	161	153
H-06-05_33	H-06-05	213	182	157	153	213	161	153
H-06-05_34	H-06-05	214	181	157	156	-9	161	153
H-06-05_35	H-06-05	214	182	157	157	-9	161	153
H-06-05_36	H-06-05	215	182	157	156	-9	161	153
H-06-05_37	H-06-05	216	182	158	157	-9	161	153
H-06-05_38	H-06-05	216	182	158	154	-9	161	153
H-06-05_39	H-06-05	217	180	156	157	-9	161	152
H-06-05_40	H-06-05	216	180	157	157	215	161	152
H-06-05_41	H-06-05	-9	180	157	152	-9	161	153
H-06-05_42	H-06-05	216	180	156	157	-9	161	153
H-06-05_43	H-06-05	216	180	157	153	-9	161	153
H-06-05_44	H-06-05	216	180	157	154	-9	161	153
H-06-05_45	H-06-05	-9	180	157	-9	-9	157	-9
H-06-05_46	H-06-05	216	181	157	157	-9	161	153
H-06-05_47	H-06-05	216	181	157	157	-9	161	153
H-06-05_48	H-06-05	215	181	157	158	-9	161	153
H-06-05_49	H-06-05	216	181	158	156	-9	161	153
H-06-07-01	H-06-07	-9	183	-9	157	219	149	151
H-06-07-02	H-06-07	210	180	157	158	-9	149	156
H-06-07-03	H-06-07	210	180	-9	158	220	149	151
H-06-07-04	H-06-07	210	179	-162	158	-9	149	155
H-06-07-05	H-06-07	209	178	-9	157	-9	149	155
H-06-07-06	H-06-07	209	177	9	156	-9	148	154
H-06-07-07	H-06-07	208	177	-163	156	-9	148	159
H-06-07-08	H-06-07	208	178	-163	156	218	147	150
H-06-07-09	H-06-07	209	178	-9	156	-9	148	154
H-06-07-10	H-06-07	-9	-9	156	156	-9	-9	155
H-06-07-11	H-06-07	210	178	156	156	-9	149	155
H-06-07-12	H-06-07	210	179	155	157	219	149	155
H-06-07-13	H-06-07	211	183	155	158	-9	149	153
H-06-07-14	H-06-07	211	177	155	158	220	149	156
H-06-07-15	H-06-07	210	177	156	157	-9	149	155
H-06-07-16	H-06-07	210	177	156	156	-9	149	155
H-06-07-17	H-06-07	-9	-9	156	-9	-9	-9	155
H-07-01_01	H-07-01	216	177	158	158	221	149	151
H-07-01_02	H-07-01	214	182	156	153	-9	161	153
H-07-01_03	H-07-01	214	182	156	157	-9	161	153
H-07-01_04	H-07-01	213	182	155	154	215	161	153
H-07-01_05	H-07-01	214	182	156	154	215	161	153
H-07-01_06	H-07-01	213	182	155	155	-9	161	153
H-07-01_07	H-07-01	213	181	156	155	203	161	153
H-07-01_08	H-07-01	213	181	156	155	-9	161	153
H-07-01_09	H-07-01	213	180	156	156	-9	161	153
H-07-01_10	H-07-01	215	181	156	159	-9	161	153
H-07-01_11	H-07-01	215	181	157	157	-9	138	153
H-07-01_12	H-07-01	-9	183	157	158	220	161	152
H-07-01_13	H-07-01	217	182	155	152	192	138	153
H-07-01_14	H-07-01	212	-9	157	153	-9	138	153
H-07-01_15	H-07-01	212	181	156	152	-9	138	152
H-07-01_16	H-07-01	212	182	156	154	215	161	153
H-07-01_17	H-07-01	214	182	156	154	215	161	153
H-07-01_18	H-07-01	-9	182	156	154	207	161	153
H-07-01_19	H-07-01	211	182	156	154	-9	161	153
H-07-01_20	H-07-01	-9	182	156	154	-9	161	153
H-07-01_21	H-07-01	214	182	156	154	-9	161	152
H-07-01_22	H-07-01	214	181	157	151	-9	161	153
H-07-01_23	H-07-01	215	182	157	153	-9	161	153
H-07-01_24	H-07-01	217	182	158	154	-9	161	153
H-07-01_25	H-07-01	212	183	157	153	-9	161	153
H-07-01_26	H-07-01	216	181	156	155	-9	161	153
H-07-01_27	H-07-01	233	182	156	155	-9	161	153
H-07-01_28	H-07-01	233	182	157	151	-9	161	153
H-07-01_29	H-07-01	212	181	156	154	-9	138	153
H-07-02_01	H-07-02	214	177	-9	156	218	148	154
H-07-02_02	H-07-02	214	177	156	156	218	148	155
H-07-02_03	H-07-02	-9	-9	-9	-9	-9	-9	-9
H-07-02_04	H-07-02	215	177	156	157	-9	-9	155
H-07-03_01	H-07-03	-9	182	155	155.6	217.5	148.4	153.5
H-07-03_02	H-07-03	231	182	157	155	-9	161	153
H-07-03_03	H-07-03	-9	182	156	156	208	161	153
H-07-03_04	H-07-03	214	182	157	155	-9	161	153
H-07-03_05	H-07-03	214	182	157	151	215	161	153
H-07-03_06	H-07-03	214	182	157	159	-9	161	153
H-07-03_07	H-07-03	215	182	157	155	-9	161	153
H-07-03_08	H-07-03	212.5	182	154	155	216.9	147.2	152.7
H-07-03_09	H-07-03	-9	182	153	154.2	216.4	147.2	152.5
H-07-03_10	H-07-03	-9	182	153	154	216.3	146.9	152.3
H-07-03_11	H-07-03	-9	182	153	155.1	215.8	146.9	152.4
H-07-03_12	H-07-03	-9	182	153	154.1	215.9	146.4	152.1
H-07-03_13	H-07-03	-9	182	153	155.9	215.8	146.8	152
H-07-03_14	H-07-03	-9	182	153	158.3	215.5	146.8	151.5
H-07-03_15	H-07-03	213	182	153	155.8	216	146.7	152.1
H-07-03_16	H-07-03	212.1	182	153	155.3	215.8	146.9	151.9
H-07-03_17	H-07-03	-9	182	154	154.8	216.6	147.6	152.5
H-07-03_18	H-07-03	217	181	154	156	219	152	156
H-07-03_19	H-07-03	-9	179	153	156	218	149	154
H-07-03_20	H-07-03	-9	-9	-9	-9	-9	-9	-9
H-07-03_21	H-07-03	212	179	152	152	217	149	153
H-07-03_22	H-07-03	-9	179	152	-9	-9	-9	-9
H-07-03_23	H-07-03	-9	179	152	156	217	148	153
H-07-03_24	H-07-03	216	179	152	156	217	149	153
H-07-03_25	H-07-03	-9	179	152	156	217	149	153
H-07-03_26	H-07-03	216	179	152	156	-9	149	153
H-07-03_27	H-07-03	212	179	152	-9	-9	149	154
H-07-03_28	H-07-03	214	180	153	157	218	149	155
H-07-03_29	H-07-03	219	181	155	157	220	152	158
H-07-03_30	H-07-03	213	181	154	157	219	152	156
H-07-03_31	H-07-03	214	179	152	156	218	149	154
H-07-03_32	H-07-03	212	179	152	-9	217	149	153
H-07-03_33	H-07-03	211	179	152	156	217	148	153
H-07-03_34	H-07-03	212	178	152	156	217	149	153
H-07-03_35	H-07-03	-9	179	152	156	-9	149	153
H-07-03_36	H-07-03	213	179	152	156	217	149	153
H-07-03_37	H-07-03	216	179	152	156	217	149	153
H-07-03_38	H-07-03	216	179	152	156	-9	149	153
H-07-03_39	H-07-03	213	179	152	156	217	149	154
H-07-03_40	H-07-03	217	179	153	156	-9	149	155
H-07-03_41	H-07-03	213	181	155	157	220	152	158
H-07-03_42	H-07-03	218	181	154	156	219	152	156
H-07-03_43	H-07-03	212	179	153	156	218	149	154
H-07-03_44	H-07-03	215	179	152	156	-9	149	154
H-07-03_45	H-07-03	211	179	152	156	217	149	153
H-07-03_46	H-07-03	216	179	152	156	-9	148	153
H-07-03_47	H-07-03	215	179	152	156	216	149	153
H-07-03_48	H-07-03	213	179	152	156	217	149	153
H-07-03_49	H-07-03	-9	179	152	156	-9	149	153
H-07-03_50	H-07-03	213	179	152	156	-9	149	153
H-07-03_51	H-07-03	217	179	153	156	218	149	154
H-07-03_52	H-07-03	-9	179	153	157	-9	149	155
H-07-03_53	H-07-03	-9	-9	156	157	220	152	158
H-07-03_54	H-07-03	210	180	155	155	219	152	155
H-07-03_55	H-07-03	211	179	154	-9	218	149	154
H-07-03_56	H-07-03	-9	179	154	153	218	148	153
H-07-03_57	H-07-03	211	179	154	155	218	143	152
H-07-03_58	H-07-03	-9	179	154	156	218	-9	153
H-08-03_01	H-08-03	209	177	157	156	217	148	159
H-08-03_02	H-08-03	207	177	156	155	218	148	154
H-08-03_03	H-08-03	210	178	156	157	-9	149	155
H-08-03_04	H-08-03	209	177	156	156	218	148	154
H-08-04_01	H-08-04	-9	-9	-9	-9	-9	-9	-9
H-08-04_02	H-08-04	213	177	155	156	-9	148	154
H-08-04_03	H-08-04	214	177	155	157	217	148	155
H-08-04_04	H-08-04	215	177	155	157	219	149	155
H-08-04_05	H-08-04	215	177	155	157	219	149	155
H-08-04_06	H-08-04	216	177	156	158	221	149	155
H-08-04_07	H-08-04	216	177	156	158	-9	149	156
H-08-04_08	H-08-04	216	177	156	158	-9	149	155
H-08-04_09	H-08-04	215	177	156	157	-9	149	155
H-08-06_01	H-08-06	215	177	157	157	-9	149	154
H-08-06_02	H-08-06	214	177	155	156	218	148	154
H-08-06_03	H-08-06	214	177	155	156	217	148	159
H-08-06_04	H-08-06	214	177	155	156	218	148	153
H-08-06_05	H-08-06	214	177	155	156	217	148	153
H-08-06_06	H-08-06	-9	-9	-9	-9	-9	-9	-9
H-08-07_01	H-08-07	215	177	156	158	220	152	151
H-08-07_02	H-08-07	216	177	155	158	-9	149	155
H-08-07_03	H-08-07	216	177	155	158	-9	149	155
H-08-07_04	H-08-07	215	177	155	157	-9	149	151
H-08-07_05	H-08-07	215	177	155	156	218	149	155
H-08-07_06	H-08-07	214	177	154	156	218	148	154
H-08-07_07	H-08-07	214	177	155	156	-9	148	159
H-08-07_08	H-08-07	213	177	155	156	218	148	151
H-08-07_09	H-08-07	214	177	155	156	214	148	155
H-08-07_10	H-08-07	214	177	157	156	217	148	155
H-08-07_11	H-08-07	215	177	155	157	-9	149	155
H-08-07_12	H-08-07	215	177	155	157	219	149	155
H-08-07_13	H-08-07	216	177	156	158	219	149	151
H-08-07_14	H-08-07	-9	176	156	158	-9	149	152
H-08-07_15	H-08-07	216	177	155	158	-9	149	155
H-08-07_16	H-08-07	215	177	155	157	-9	149	155
H-09-01_01	H-09-01	217	181	155	156	195	126	156
H-09-01_02	H-09-01	214	179	153	156	193	125	154
H-09-01_03	H-09-01	216	179	152	156	193	123	154
H-09-01_04	H-09-01	213	179	152	156	193	123	153
H-09-01_05	H-09-01	-9	179	152	156	-9	123	153
H-09-01_06	H-09-01	-9	179	152	156	-9	123	151
H-09-01_07	H-09-01	216	179	152	156	194	123	153
H-09-01_08	H-09-01	-9	179	152	156	193	123	153
H-09-01_09	H-09-01	216	179	152	156	-9	123	154
H-09-01_10	H-09-01	216	179	152	156	194	123	152
H-09-01_11	H-09-01	214	179	152	156	193	123	152
H-09-01_12	H-09-01	-9	179	152	156	-9	123	153
H-09-01_13	H-09-01	187	181	155	156	219	152	156
H-09-01_14	H-09-01	-9	179	152	156	-9	123	153
H-09-02_01	H-09-02	212	179	152	156	-9	123	153
H-09-02_02	H-09-02	216	179	152	156	-9	123	153
H-09-02_03	H-09-02	-9	181	155	157	196	-9	156
H-09-02_04	H-09-02	213	179	152	156	-9	-9	154
H-09-02_05	H-09-02	-9	179	152	155	193	123	151
H-09-02_06	H-09-02	217	181	154	152	-9	126	156
H-09-02_07	H-09-02	214	180	153	156	194	126	153
H-09-02_08	H-09-02	-9	179	152	156	-9	149	153
H-09-02_09	H-09-02	-9	179	152	156	-9	149	153
H-09-02_10	H-09-02	213	179	153	156	218	149	155
H-09-02_11	H-09-02	216	179	152	156	217	149	151
H-09-02_12	H-09-02	216	179	152	156	-9	149	155
H-09-02_13	H-09-02	-9	179	152	156	217	149	151
H-09-02_14	H-09-02	214	180	153	156	218	-9	155
H-09-02_15	H-09-02	218	181	155	157	219	152	158
H-09-02_16	H-09-02	-9	181	155	157	-9	152	156
H-09-03_01	H-09-03	-9	179	152	156	-9	123	153
H-09-03_02	H-09-03	-9	-9	-9	-9	-9	-9	-9
H-09-03_03	H-09-03	213	179	152	156	-9	149	151
H-09-03_04	H-09-03	-9	179	152	156	-9	123	151
H-09-03_05	H-09-03	-9	179	152	156	-9	149	152
H-09-03_06	H-09-03	-9	-9	156	-9	-9	161	-9
H-09-03_07	H-09-03	-9	181	155	154	-9	128	158
H-09-03_08	H-09-03	202	181	155	157	195	123	156
H-09-03_09	H-09-03	216	179	152	156	193	125	154
H-09-03_10	H-09-03	216	179	152	156	193	123	154
H-09-03_11	H-09-03	212	179	152	156	-9	123	153
H-09-03_12	H-09-03	212	179	152	156	193	123	153
H-09-03_13	H-09-03	215	179	152	155	193	123	153
H-09-03_14	H-09-03	216	179	152	156	-9	123	153
H-09-03_15	H-09-03	-9	179	152	155	193	123	151
H-09-03_16	H-09-03	-9	179	152	156	-9	123	153
H-09-03_17	H-09-03	213	179	152	156	193	-9	153
H-09-03_18	H-09-03	-9	179	152	156	-9	125	154
H-09-03_19	H-09-03	-9	180	153	156	-9	126	155
H-09-03_20	H-09-03	-9	181	155	156	-9	128	158
H-11-01_01	H-11-01	211	179	154	214	214	152	151
H-11-01_02	H-11-01	-9	178	154	214	214	152	151
H-11-01_03	H-11-01	-9	178	154	214	214	152	151
H-11-01_04	H-11-01	215	179	154	214	214	152	151
H-11-01_05	H-11-01	213	180	155	215	215	152	151
H-11-01_06	H-11-01	-9	179	154	216	216	152	152
H-11-01_07	H-11-01	212	179	155	216	216	152	152
H-11-01_08	H-11-01	-9	182	158	218	218	152	153
H-11-01_09	H-11-01	214	180	156	217	217	152	153
H-11-01_10	H-11-01	216	180	155	216	216	152	152
H-11-01_11	H-11-01	213	179	155	215	215	152	152
H-11-01_12	H-11-01	212	179	154	214	214	152	151
H-11-01_13	H-11-01	-9	179	154	214	214	152	151
H-11-01_14	H-11-01	-9	179	154	214	214	152	151
H-11-01_15	H-11-01	-9	178	154	214	214	152	151
H-11-01_16	H-11-01	-9	179	154	214	214	152	151
H-11-01_17	H-11-01	-9	180	154	215	215	152	152
H-11-01_18	H-11-01	-9	179	154	216	216	152	152
H-11-01_19	H-11-01	-9	180	154	217	217	152	152
H-11-01_20	H-11-01	-9	182	158	218	218	152	153
H-11-01_21	H-11-01	219	180	156	217	217	152	153
H-11-01_22	H-11-01	216	180	155	216	216	152	152
H-11-01_23	H-11-01	211	179	154	215	215	152	152
H-11-01_24	H-11-01	216	179	154	214	214	152	152
H-11-01_25	H-11-01	216	179	154	214	214	152	151
H-11-01_26	H-11-01	-9	178	153	214	215	152	151
H-11-01_27	H-11-01	-9	179	154	214	214	152	151
H-11-01_28	H-11-01	-9	180	154	214	214	152	151
H-11-01_29	H-11-01	211	180	155	216	214	152	151
H-12-04_01	H-12-04	211	181	158	156	214	161	153
H-12-04_02	H-12-04	208	179	153	156	188	125	154
H-12-04_03	H-12-04	207	179	152	156	193	123	154
H-12-04_04	H-12-04	207	179	152	156	193	123	153
H-12-04_05	H-12-04	210	179	152	156	193	123	153
H-12-04_06	H-12-04	-9	179	152	156	193	123	153
H-12-04_07	H-12-04	-9	179	152	155	217	149	153
H-12-04_08	H-12-04	-9	179	152	156	217	148	153
H-12-04_09	H-12-04	-9	179	152	156	-9	123	153
H-12-04_10	H-12-04	-9	179	152	156	-9	125	154
H-12-04_11	H-12-04	-9	179	153	-9	-9	-9	163
H-12-06_01	H-12-06	-9	182	158	157	-9	161	153
H-12-06_02	H-12-06	-9	181	157	154	-9	161	152
H-12-06_03	H-12-06	211	180	157	157	215	161	152
H-12-06_04	H-12-06	211	180	156	157	-9	161	152
H-12-06_05	H-12-06	210	180	156	157	-9	161	152
H-12-06_06	H-12-06	-9	180	157	153	-9	161	153
H-12-06_07	H-12-06	211	180	157	152	-9	161	153
H-12-06_08	H-12-06	211	181	157	152	-9	161	153
H-12-06_09	H-12-06	211	181	157	171	215	161	152
H-12-06_10	H-12-06	211	181	157	171	-9	161	153
H-12-06_11	H-12-06	-9	181	157	171	-9	161	153
O-01-01_01	O-01-01	215	179	154	155	209	148	154
O-01-01_02	O-01-01	213	179	153	157	210	148	154
O-01-01_03	O-01-01	213	179	153	155	210	148	154
O-01-01_04	O-01-01	213	179	153	156	-9	148	154
O-01-01_05	O-01-01	212	179	153	154	218	148	154
O-01-01_06	O-01-01	213	179	153	148	206	148	154
O-01-01_07	O-01-01	213	179	154	155	210	148	154
O-01-01_08	O-01-01	213	179	153	157	148	148	154
O-01-01_09	O-01-01	213	-9	155	155	218	148	154
O-01-01_10	O-01-01	214	-9	157	155	220	149	154
O-01-01_11	O-01-01	215	180	156	157	-9	149	155
O-01-01_12	O-01-01	214	179	154	157	-9	149	155
O-01-01_13	O-01-01	214	179	154	155	216	148	154
O-01-01_14	O-01-01	213	179	153	157	218	148	154
O-01-01_15	O-01-01	213	178	153	155	218	148	154
O-01-01_16	O-01-01	213	179	153	155	219	148	154
O-01-01_17	O-01-01	212	179	153	154	218	148	154
O-01-01_18	O-01-01	213	179	154	155	-9	148	154
O-01-01_19	O-01-01	213	179	154	156	219	148	154
O-01-01_20	O-01-01	214	179	153	155	219	149	154
O-01-01_21	O-01-01	213	180	154	157	218	149	154
O-01-01_22	O-01-01	214	182	157	156	219	149	155
O-01-01_23	O-01-01	214	180	154	157	219	152	152
O-01-01_24	O-01-01	214	179	154	156	218	149	151
O-01-01_25	O-01-01	-9	179	153	157	218	149	151
O-01-01_26	O-01-01	-9	-9	-9	-9	-9	-9	-9
O-01-01_27	O-01-01	-9	178	153	156	218	149	151
O-01-01_28	O-01-01	214	179	153	157	-9	145	151
O-01-01_29	O-01-01	213	179	153	157	218	145	150
O-01-01_30	O-01-01	216	179	153	157	-9	146	151
O-01-01_31	O-01-01	-9	179	154	157	218	146	151
O-01-01_32	O-01-01	-9	-9	-9	-9	-9	-9	-9
O-01-01_33	O-01-01	216	178	153	157	218	146	152
O-01-01_34	O-01-01	-9	180	155	157	219	147	153
O-01-01_35	O-01-01	-9	181	157	157	220	149	154
O-02-01_01	O-02-01	185	178	154	157	213	149	155
O-02-01_02	O-02-01	185	177	154	157	213	149	155
O-02-01_03	O-02-01	214	177	154	-9	213	149	155
O-02-01_04	O-02-01	216	177	154	157	213	-9	155
O-02-01_05	O-02-01	215	178	154	157	213	149	155
O-02-01_06	O-02-01	214	179	153	156	213	147	151
O-02-01_07	O-02-01	-9	179	153	-9	225	158	151
O-02-01_08	O-02-01	214	179	154	156	213	147	151
O-02-01_09	O-02-01	213	179	154	156	213	147	153
O-02-01_10	O-02-01	215	180	156	156	213	147	153
O-02-01_11	O-02-01	-9	182	157	-9	225	157	154
O-02-01_12	O-02-01	-9	179	153	156	-9	145	149
O-02-01_13	O-02-01	217	182	156	158	220	152	149
O-02-01_14	O-02-01	215	180	155	157	-9	152	149
O-02-01_15	O-02-01	214	179	154	156	-9	147	149
O-02-01_16	O-02-01	216	178	155	157	214	-9	155
O-02-01_17	O-02-01	214	179	153	157	-9	149	149
O-02-01_18	O-02-01	214	179	153	156	219	157	149
O-02-01_19	O-02-01	215	178	154	157	214	-9	155
O-02-01_20	O-02-01	216	179	155	157	215	152	155
O-02-01_21	O-02-01	216	183	157	158	217	-9	155
O-02-01_22	O-02-01	215	179	154	156	212	149	151
O-02-01_23	O-02-01	215	179	153	156	-9	146	151
O-02-01_24	O-02-01	214	179	153	156	213	149	150
O-02-01_25	O-02-01	213	179	153	155	213	149	151
O-02-02_01	O-02-02	209	178	154	157	214	149	155
O-02-02_02	O-02-02	210	178	154	157	215	152	155
O-02-02_03	O-02-02	210	178	154	157	212	149	155
O-02-02_04	O-02-02	210	178	154	157	213	-9	155
O-02-02_05	O-02-02	210	178	154	157	213	-9	155
O-02-02_06	O-02-02	210	178	154	157	214	149	155
O-02-02_07	O-02-02	210	179	155	157	213	-9	155
O-02-02_08	O-02-02	209	178	154	157	214	149	155
O-02-02_09	O-02-02	209	178	154	156	213	149	155
O-02-02_10	O-02-02	210	180	157	158	217	-9	155
O-02-02_11	O-02-02	209	179	155	157	215	152	155
O-02-02_12	O-02-02	-9	-9	-9	-9	-9	-9	-9
O-02-02_13	O-02-02	209	179	155	157	-9	149	155
O-02-02_14	O-02-02	207	177	154	157	214	-9	155
O-02-02_15	O-02-02	210	178	154	157	212	149	155
O-02-02_16	O-02-02	210	178	154	157	213	-9	155
O-02-02_17	O-02-02	210	177	154	157	213	143	155
O-02-02_18	O-02-02	210	178	154	157	213	142	155
O-02-02_19	O-02-02	210	179	155	157	214	142	155
O-02-02_20	O-02-02	210	178	154	157	214	143	155
O-02-02_21	O-02-02	210	178	155	157	215	143	155
O-02-02_22	O-02-02	210	180	158	157	217	143	155
O-02-02_23	O-02-02	210	178	155	157	216	152	155
O-02-02_24	O-02-02	209	179	155	157	214	152	155
O-02-02_25	O-02-02	209	179	154	157	213	149	155
O-02-02_26	O-02-02	210	178	154	157	214	149	155
O-02-02_27	O-02-02	208	179	153	156	-9	157	149
O-02-02_28	O-02-02	208	179	153	156	219	146	149
O-02-02_29	O-02-02	-9	179	154	-9	218	147	149
O-02-02_30	O-02-02	209	179	153	156	-9	147	149
O-02-02_31	O-02-02	209	180	155	-9	219	148	149
O-02-02_32	O-02-02	217	182	157	-9	220	149	149
O-02-02_33	O-02-02	210	178	154	157	214	149	155
O-02-02_34	O-02-02	210	178	154	157	213	149	155
O-02-02_35	O-02-02	-9	-9	-9	-9	-9	-9	-9
O-02-02_36	O-02-02	210	178	154	157	213	-9	155
O-02-02_37	O-02-02	210	178	154	158	214	149	155
O-02-02_38	O-02-02	210	179	155	157	213	143	154
O-02-02_39	O-02-02	210	178	154	157	214	143	155
O-02-02_40	O-02-02	210	178	155	157	215	142	155
O-02-02_41	O-02-02	210	180	157	158	217	143	155
O-02-02_42	O-02-02	210	180	156	157	216	152	155
O-02-02_43	O-02-02	209	180	155	157	214	149	155
O-02-02_44	O-02-02	216	178	155	157	214	149	155
O-03-01_01	O-03-01	214	179	153	156	213	146	151
O-03-01_02	O-03-01	-9	179	153	156	216	146	151
O-03-01_03	O-03-01	214	179	154	157	-9	147	151
O-03-01_04	O-03-01	-9	179	154	156	225	158	153
O-03-01_05	O-03-01	216	180	155	156	219	147	153
O-03-01_06	O-03-01	-9	182	157	-9	-9	149	-9
O-03-01_07	O-03-01	216	181	151	158	220	152	154
O-03-01_08	O-03-01	214	180	155	157	213	152	152
O-04-01_01	O-04-01	207	179	154	157	195	123	154
O-04-01_02	O-04-01	207	179	153	157	195	123	154
O-04-01_03	O-04-01	208	179	154	178	196	123	154
O-04-01_04	O-04-01	207	178	153	146	194	123	154
O-04-01_05	O-04-01	206	179	153	156	194	123	153
O-04-01_06	O-04-01	207	179	154	156	194	123	153
O-04-01_07	O-04-01	207	179	154	156	194	123	154
O-04-01_08	O-04-01	208	181	156	156	196	123	154
O-04-01_09	O-04-01	209	180	156	156	196	125	155
O-04-01_10	O-04-01	208	179	-9	157	195	123	154
O-04-01_11	O-04-01	207	179	-9	157	195	123	154
O-04-01_12	O-04-01	207	178	-9	154	195	123	154
O-04-01_13	O-04-01	207	178	-9	148	195	123	154
O-04-01_14	O-04-01	206	178	-9	152	195	123	154
O-04-01_15	O-04-01	206	178	-9	148	194	123	154
O-04-01_16	O-04-01	207	179	153	155	195	123	154
O-04-01_17	O-04-01	207	179	-9	155	-9	123	154
O-04-01_18	O-04-01	207	178	-9	155	194	123	154
O-04-01_19	O-04-01	207	180	-9	155	195	123	154
O-04-01_20	O-04-01	208	182	-9	-9	195	123	154
O-04-01_21	O-04-01	209	180	157	157	196	125	154
O-04-01_22	O-04-01	208	179	154	157	195	123	154
O-04-01_23	O-04-01	207	178	153	157	195	123	154
O-04-01_24	O-04-01	207	178	153	157	195	123	154
O-04-01_25	O-04-01	207	178	153	154	193	123	154
O-04-01_26	O-04-01	207	180	154	157	194	123	154
O-05-01_01	O-05-01	214	181	157	156	196	123	155
O-05-01_02	O-05-01	215	181	156	157	196	125	155
O-05-01_03	O-05-01	214	179	154	157	196	123	155
O-05-01_04	O-05-01	213	179	153	157	195	123	154
O-05-01_05	O-05-01	213	178	153	157	194	123	154
O-05-01_06	O-05-01	213	179	153	154	194	123	154
O-05-01_07	O-05-01	213	179	153	147	-9	123	154
O-05-01_08	O-05-01	212	178	153	155	194	123	154
O-05-01_09	O-05-01	212	179	154	155	195	123	154
O-05-01_10	O-05-01	212	179	154	155	195	123	154
O-05-01_11	O-05-01	213	179	153	154	195	123	154
O-05-01_12	O-05-01	213	180	154	154	-9	123	154
O-05-01_13	O-05-01	214	181	157	154	196	123	154
O-05-01_14	O-05-01	215	181	156	157	196	125	155
O-05-01_15	O-05-01	214	180	154	157	194	123	155
O-05-01_16	O-05-01	213	179	153	157	193	123	154
O-05-01_17	O-05-01	213	179	153	157	194	123	154
O-05-01_18	O-05-01	213	178	153	157	185	123	154
O-05-01_19	O-05-01	212	179	153	154	195	123	154
O-05-01_20	O-05-01	212	179	153	155	186	123	154
O-05-01_21	O-05-01	214	179	-9	155	219	148	154
O-05-01_22	O-05-01	213	179	154	156	195	123	154
O-05-01_23	O-05-01	213	179	153	152	195	123	154
O-05-01_24	O-05-01	213	180	154	149	195	123	154
O-05-01_25	O-05-01	214	181	157	155	195	125	154
O-05-01_26	O-05-01	215	181	154	157	197	125	155
O-05-01_27	O-05-01	214	179	153	157	195	123	155
O-05-01_28	O-05-01	213	179	153	157	194	123	154
O-05-01_29	O-05-01	213	179	153	157	195	123	154
O-05-01_30	O-05-01	213	179	-9	156	195	123	154
O-05-01_31	O-05-01	213	178	153	156	195	123	154
O-05-01_32	O-05-01	213.4	182	153	-9	192.8	123.4	152
O-05-01_33	O-05-01	212.8	182	153	155.6	192.7	123.2	152.3
O-05-01_34	O-05-01	212.2	181	153	155.5	192.9	123.3	152.3
O-05-01_35	O-05-01	212.2	182	153	155.2	192.8	123.5	152.4
O-05-01_36	O-05-01	212.5	182	153	155.8	193	123.2	151.9
O-05-01_37	O-05-01	212.4	182	153	155.5	193	123.2	152.4
O-05-01_38	O-05-01	211.6	182	153	154.9	-9	123.5	151.6
O-05-01_39	O-05-01	212.5	182	153	155.9	194.9	123.8	152.2
O-05-01_40	O-05-01	213.4	182	153	-9	194	124.4	151.9
O-05-01_41	O-05-01	212.8	182	154	154.9	193.3	122.5	152.1
O-05-01_42	O-05-01	212.7	182	-9	155.6	193.7	124.2	153
O-05-01_43	O-05-01	212	179	153	155	187	123	154
O-05-01_44	O-05-01	213	179	153	155	192	123	154
O-05-01_45	O-05-01	212	179	153	156	195	123	154
O-05-01_46	O-05-01	213	179	154	154	195	123	154
O-05-01_47	O-05-01	213	180	154	154	195	123	154
O-05-01_48	O-05-01	214	182	156	154	195	125	155
O-05-01_49	O-05-01	215	181	156	157	189	125	155
O-05-01_50	O-05-01	214	179	154	157	189	123	155
O-06-01_01	O-06-01	216	179	153	156	217	146	151
O-06-01_02	O-06-01	-9	178	153	157	217	149	150
O-06-01_03	O-06-01	213	178	153	157	217	146	150
O-06-01_04	O-06-01	-9	179	153	157	224	145	150
O-06-01_05	O-06-01	213	179	154	157	217	146	150
O-06-01_06	O-06-01	-9	178	153	157	217	149	152
O-06-01_07	O-06-01	-9	180	155	157	-9	147	153
O-06-01_08	O-06-01	212	182	157	156	221	149	154
O-06-01_09	O-06-01	216	181	157	158	219	152	153
O-06-01_10	O-06-01	214	180	155	157	218	152	152
O-06-01_11	O-06-01	213	179	154	156	218	147	152
O-06-01_12	O-06-01	-9	179	153	156	218	149	151
O-06-01_13	O-06-01	-9	178	153	156	217	149	151
O-06-01_14	O-06-01	212.4	178	153	-9	216.7	147	152.4
O-06-01_15	O-06-01	212.2	179	153	154.2	216.5	146.9	152.5
O-06-01_16	O-06-01	212.6	179	153	-9	216.1	147.4	152.9
O-06-01_17	O-06-01	212	179	153	155.6	216.4	147.3	152.9
O-06-01_18	O-06-01	212.5	181	152	-9	216.5	147.4	152.8
O-06-01_19	O-06-01	212	182	155	154.7	216.1	147.2	152.9
O-06-01_20	O-06-01	212.3	-9	156	156.4	217.2	146.8	153.2
O-06-01_21	O-06-01	212.3	181	152	155.3	216.2	147.8	152.6
O-06-01_22	O-06-01	213.3	182	157	-9	216.5	147.3	152.9
O-06-01_23	O-06-01	212.2	181	157	155.2	217.2	148.5	152.2
O-06-01_24	O-06-01	213.5	182	-9	154.5	217.6	148.3	153.2
O-06-01_25	O-06-01	-9	-9	-9	157	-9	178	-9
O-06-01_26	O-06-01	-9	-9	-9	-9	-9	-9	-9
O-06-01_27	O-06-01	-9	178	153	156	219	147	152
O-06-01_28	O-06-01	-9	180	155	158	-9	156	153
O-06-01_29	O-06-01	216	181	157	156	220	148	154
O-06-01_30	O-06-01	217	181	-9	158	218	152	153
O-06-01_31	O-06-01	214	180	154	157	217	152	152
O-06-01_32	O-06-01	213	179	154	156	217	149	151
O-06-01_33	O-06-01	-9	179	153	156	225	157	150
O-06-01_34	O-06-01	-9	178	153	156	-9	149	151
O-06-01_35	O-06-01	213	178	153	157	218	145	151
O-06-01_36	O-06-01	214	179	153	156	-9	145	150
O-06-01_37	O-06-01	214	179	153	156	-9	146	151
O-06-01_38	O-06-01	-9	179	153	156	219	146	151
O-06-01_39	O-06-01	-9	178	153	156	-9	157	152
O-06-01_40	O-06-01	-9	180	155	156	219	147	153
O-06-01_41	O-06-01	-9	181	157	156	217	157	152
O-06-01_42	O-06-01	216	181	156	158	217	152	153
O-06-01_43	O-06-01	214	180	155	157	217	152	152
O-06-01_44	O-06-01	214	179	154	156	217	146	151
O-06-01_45	O-06-01	212	178	153	156	218	149	151
O-06-01_46	O-06-01	212	179	153	156	-9	149	151
O-06-01_47	O-06-01	214	179	153	156	213	146	151

## Sheet: Raw Nuclear Allele Data
Raw nuclear microsatellite allele data for 819 individuals genotyped at 12 loci. The H designation in individual and subpopulation column indicates Hiwassee River, whereas O designates Ocoee River. Missing data is coded as 0.
Individual	Subpopulation	PR002		PR003		PR005		PR006		PR009		PR020		PR027		PR028		PR029		PR030		PR031		PR035
H-01-02_01	H-01-02	158	158	138	138	202	221	190	199	155	155	155	155	149	149	224	224	223	225	173	173	196	196	108	108
H-01-02_02	H-01-02	153	158	138	140	202	221	190	194	151	155	155	155	149	149	224	224	209	223	168	175	196	196	117	117
H-01-02_03	H-01-02	153	158	140	145	202	221	190	199	155	162	155	155	149	149	224	224	205	223	173	173	196	196	115	127
H-01-02_04	H-01-02	158	158	135	140	202	221	147	190	155	155	155	155	149	149	224	224	223	223	173	173	196	196	119	124
H-01-02_05	H-01-02	153	158	140	140	202	202	190	194	155	162	155	155	149	163	224	224	209	214	175	175	196	196	115	117
H-01-02_06	H-01-02	147	147	138	140	221	221	194	197	153	153	155	155	149	149	224	224	223	225	0	0	196	196	108	123
H-01-02_07	H-01-02	147	153	140	140	202	221	190	194	153	162	155	155	149	149	224	224	223	225	175	175	196	196	115	123
H-01-02_08	H-01-02	153	158	138	138	202	221	147	190	151	155	155	157	149	163	224	224	205	223	173	173	196	196	111	124
H-01-02_09	H-01-02	153	158	140	143	202	221	190	190	153	153	157	157	149	149	224	224	210	210	173	173	196	196	111	123
H-01-02_10	H-01-02	147	158	140	143	202	221	200	200	151	164	157	161	149	163	224	224	214	227	175	175	0	0	108	123
H-01-02_11	H-01-02	158	158	140	140	202	202	190	199	151	151	157	157	149	149	224	224	210	210	173	173	0	0	119	119
H-01-02_12	H-01-02	153	158	138	140	202	202	190	199	155	164	155	155	149	149	224	224	209	209	173	173	196	196	108	119
H-01-02_13	H-01-02	147	153	138	138	202	221	190	194	151	162	155	159	149	149	224	224	209	223	173	173	193	196	119	121
H-01-02_14	H-01-02	158	158	135	138	202	221	190	194	151	162	155	155	149	163	224	224	209	223	173	173	196	196	108	111
H-01-02_15	H-01-02	158	158	135	138	202	221	147	190	162	162	155	155	149	149	224	224	214	223	173	173	196	196	108	117
H-01-02_16	H-01-02	158	158	135	138	202	221	199	199	162	162	155	159	149	149	224	224	209	223	173	173	196	196	117	119
H-01-02_17	H-01-02	153	158	138	140	202	221	190	194	155	162	155	155	149	149	224	224	223	223	168	173	198	198	108	117
H-01-02_18	H-01-02	147	153	138	138	202	221	190	199	155	164	155	155	149	149	224	224	209	223	173	170	198	198	115	119
H-01-02_19	H-01-02	153	158	138	140	202	221	190	190	151	155	157	157	149	149	224	224	223	225	135	173	196	196	115	117
H-01-02_20	H-01-02	147	147	140	140	202	202	197	197	155	164	157	157	149	149	224	224	210	210	173	173	196	196	117	121
H-01-02_21	H-01-02	155	155	140	143	202	202	150	190	153	164	159	159	151	163	224	224	195	227	170	177	0	0	108	115
H-01-02_22	H-01-02	143	149	140	140	202	202	199	199	151	164	159	159	149	149	224	224	218	232	135	173	0	0	108	111
H-01-02_23	H-01-02	149	153	138	138	202	221	190	199	151	160	155	157	149	163	224	224	190	221	173	173	0	0	115	117
H-01-02_24	H-01-02	149	153	138	138	202	202	190	199	151	160	155	155	149	163	224	224	221	221	173	170	0	0	108	115
H-01-02_25	H-01-02	143	149	138	140	202	221	194	197	151	162	155	155	163	163	224	224	190	221	173	173	0	0	108	115
H-01-02_26	H-01-02	149	153	138	140	202	221	190	194	151	151	155	155	149	163	224	224	223	227	137	175	0	0	115	119
H-01-02_27	H-01-02	149	153	138	140	202	221	194	194	151	164	155	155	149	149	224	224	209	227	173	173	0	0	115	119
H-01-02_28	H-01-02	143	147	138	138	202	221	199	199	153	164	155	155	149	163	224	224	221	227	173	170	0	0	108	119
H-01-02_29	H-01-02	153	153	138	140	202	221	190	190	151	162	155	155	149	163	224	224	214	230	170	175	0	0	108	108
H-01-06_01	H-01-06	158	158	138	140	202	221	199	199	151	153	155	157	149	149	224	224	209	223	173	173	0	0	111	111
H-01-06_02	H-01-06	158	158	135	138	202	221	199	199	155	155	155	155	149	149	222	222	209	223	173	173	196	196	111	111
H-01-06_03	H-01-06	158	158	140	140	202	221	199	199	155	155	159	159	149	149	224	224	209	223	170	170	196	196	108	111
H-01-06_04	H-01-06	147	153	140	140	202	221	199	199	155	155	157	157	149	149	224	224	209	209	170	170	196	196	111	111
H-01-06_05	H-01-06	147	153	138	140	202	221	190	194	151	155	157	157	149	149	224	224	209	223	170	170	196	196	111	111
H-01-06_06	H-01-06	147	153	138	138	202	221	190	199	160	176	157	157	149	163	224	224	209	223	170	170	196	196	111	123
H-01-06_07	H-01-06	147	153	138	140	202	202	190	200	151	164	159	159	170	170	222	222	225	225	170	170	196	196	111	111
H-01-06_08	H-01-06	147	153	140	143	202	221	152	199	155	155	163	163	149	149	222	222	227	242	173	173	196	196	108	111
H-01-06_09	H-01-06	158	158	140	140	202	221	190	197	155	155	161	161	149	149	222	222	225	225	135	173	193	196	106	108
H-01-06_10	H-01-06	158	158	138	140	202	202	190	199	151	151	157	157	149	163	222	222	223	225	135	175	196	196	115	119
H-01-06_11	H-01-06	147	153	138	138	202	221	199	199	151	160	157	157	149	163	222	222	223	223	135	175	193	201	108	115
H-01-06_12	H-01-06	158	158	138	138	202	221	190	199	155	164	157	157	149	149	224	224	209	221	173	173	196	196	108	115
H-01-06_13	H-01-06	158	158	135	138	202	202	197	200	155	164	155	155	149	149	222	222	209	225	135	173	193	193	108	115
H-01-06_14	H-01-06	153	158	140	140	202	221	199	199	160	173	157	157	163	170	222	222	209	225	135	173	193	196	105	115
H-01-06_15	H-01-06	147	153	138	138	202	202	190	199	153	162	151	157	149	163	224	224	223	223	135	173	196	196	105	111
H-01-06_16	H-01-06	158	158	138	140	202	221	190	199	155	160	155	155	149	149	224	224	223	223	173	170	196	196	105	105
H-01-06_17	H-01-06	153	153	138	140	202	202	199	199	153	153	155	155	149	149	224	224	218	227	173	170	0	0	117	119
H-01-06_18	H-01-06	158	158	138	138	202	221	190	199	155	155	155	155	149	163	222	222	223	225	135	175	196	196	93	105
H-01-06_19	H-01-06	158	158	138	140	202	221	199	199	155	164	155	159	149	149	224	224	210	225	173	175	196	196	106	111
H-01-06_20	H-01-06	147	153	140	143	202	221	200	200	153	164	159	161	151	170	222	222	214	214	137	175	196	196	108	118
H-01-06_21	H-01-06	143	143	140	140	202	221	190	190	153	155	157	161	149	149	224	224	214	232	173	173	0	0	108	118
H-02-01_01	H-02-01	147	153	140	140	196	215	202	202	158	158	161	163	149	149	222	222	223	227	173	173	0	0	108	115
H-02-01_02	H-02-01	147	153	140	140	196	215	202	202	155	155	164	164	151	151	222	222	227	227	173	173	0	0	115	115
H-02-01_03	H-02-01	147	153	140	140	198	215	204	204	155	164	161	161	151	163	222	222	221	221	173	173	196	196	115	115
H-02-01_04	H-02-01	147	153	140	140	200	218	202	202	164	164	161	161	153	166	224	224	223	223	175	175	0	0	115	118
H-02-01_05	H-02-01	147	153	140	143	198	215	202	202	0	0	157	157	151	166	224	224	223	227	173	173	196	196	95	115
H-02-01_06	H-02-01	147	153	140	140	215	215	200	200	158	164	155	155	151	163	224	224	223	223	173	173	0	0	111	118
H-02-01_07	H-02-01	147	153	140	140	215	215	200	200	153	164	155	155	151	151	224	224	221	221	175	175	196	196	111	115
H-02-01_08	H-02-01	147	153	140	140	196	215	202	202	155	155	157	157	151	163	224	224	221	227	173	173	196	196	111	118
H-02-01_09	H-02-01	147	153	140	140	196	215	202	202	158	155	157	157	151	163	224	224	223	227	173	173	196	196	111	115
H-02-01_10	H-02-01	147	153	140	140	196	196	200	200	164	164	157	157	151	151	222	224	221	221	173	173	196	196	115	115
H-02-01_11	H-02-01	147	153	140	140	196	215	202	202	155	155	161	161	151	163	222	222	221	227	173	173	196	196	111	115
H-02-01_12	H-02-01	147	153	140	140	215	215	202	202	164	164	157	157	151	163	224	224	221	221	173	173	196	196	111	111
H-02-01_13	H-02-01	147	153	140	140	196	215	200	200	151	164	157	157	163	163	224	224	221	227	173	173	196	196	111	115
H-02-01_14	H-02-01	147	153	140	140	198	215	200	200	164	164	157	157	153	151	224	224	223	227	173	173	196	196	106	111
H-02-01_15	H-02-01	158	158	143	143	218	218	202	202	155	164	157	159	153	153	224	224	221	227	177	177	196	196	111	119
H-02-01_16	H-02-01	147	153	140	140	198	215	200	200	151	155	157	157	151	151	222	222	221	227	135	173	196	196	106	115
H-02-01_17	H-02-01	147	153	140	140	198	215	202	202	155	164	159	159	151	163	222	222	221	225	135	173	196	196	108	111
H-02-01_18	H-02-01	147	153	140	140	196	215	199	202	164	164	159	159	151	151	224	224	221	225	135	173	198	198	106	115
H-02-01_19	H-02-01	147	153	140	140	196	215	202	200	155	164	159	159	151	163	224	224	221	221	135	173	196	196	111	115
H-02-01_20	H-02-01	147	153	143	145	196	215	202	202	155	164	159	161	149	149	224	224	221	225	135	173	196	196	111	111
H-02-01_21	H-02-01	147	153	140	140	215	215	199	202	155	164	157	157	149	149	224	224	221	225	137	173	196	196	108	115
H-02-01_22	H-02-01	147	153	140	140	215	215	202	202	151	155	159	159	163	163	224	224	221	225	135	173	196	196	105	111
H-02-01_23	H-02-01	147	153	140	140	215	215	200	200	164	164	157	157	151	163	224	224	221	225	137	175	196	196	105	118
H-02-01_24	H-02-01	147	153	140	140	196	196	202	206	155	155	157	157	151	151	222	222	221	225	135	173	196	196	108	111
H-02-01_25	H-02-01	147	153	140	143	198	198	204	204	155	164	157	157	151	163	224	224	221	227	137	173	198	198	111	115
H-03-01_00	H-03-01	153	153	140	140	200	218	190	199	151	151	157	157	149	155	0	0	0	0	135	175	147	201	108	108
H-03-01_01	H-03-01	0	0	140	140	198	218	199	199	160	160	155	155	149	149	0	0	0	0	177	177	147	198	108	108
H-03-01_01	H-03-01	0	0	140	140	198	215	188	197	153	162	155	155	149	149	0	0	221	240	175	175	147	196	108	108
H-03-01_02	H-03-01	158	158	140	140	202	221	197	199	153	153	157	157	149	149	0	0	0	0	137	175	147	196	111	111
H-03-01_03	H-03-01	0	0	140	140	0	0	0	0	155	158	157	157	149	155	0	0	0	0	135	175	150	198	105	117
H-03-01_04	H-03-01	0	0	140	140	200	218	0	0	153	153	157	157	149	149	219	219	212	221	137	175	147	196	108	108
H-03-01_05	H-03-01	153	153	0	0	218	221	0	0	153	155	0	0	149	149	217	217	212	225	175	175	147	196	111	115
H-03-01_06	H-03-01	0	0	143	143	200	218	0	0	153	155	159	161	155	155	217	217	212	212	175	175	147	196	111	111
H-03-01_07	H-03-01	0	0	140	140	200	218	0	0	151	155	159	159	151	151	217	217	212	223	137	175	147	196	108	108
H-03-01_08	H-03-01	0	0	0	0	200	218	199	199	151	151	155	159	151	151	217	217	227	227	175	177	147	196	115	115
H-03-01_09	H-03-01	158	158	140	140	200	218	200	200	151	155	0	0	149	149	217	217	0	0	175	175	147	196	115	117
H-03-01_10	H-03-01	158	158	140	140	200	218	199	199	151	155	0	0	149	149	217	217	0	0	135	175	147	196	106	106
H-03-01_11	H-03-01	158	158	140	140	218	218	199	199	151	155	0	0	149	149	217	217	0	0	177	177	147	196	115	115
H-03-01_12	H-03-01	0	0	140	140	200	200	199	199	153	153	0	0	149	149	219	219	0	0	175	175	147	196	115	115
H-03-01_13	H-03-01	0	0	140	140	200	218	199	199	153	158	0	0	149	149	219	219	214	227	175	187	147	196	104	104
H-04-04_00	H-04-04	155	158	143	143	202	221	200	200	155	155	155	159	149	151	224	224	214	225	177	187	196	196	108	111
H-04-04_01	H-04-04	153	158	140	140	202	221	199	199	155	155	157	157	149	149	224	224	221	221	170	184	196	196	111	115
H-04-04_02	H-04-04	153	153	140	140	202	221	197	197	155	160	155	155	149	149	224	224	221	225	173	173	196	196	108	108
H-04-04_03	H-04-04	153	158	138	138	202	221	199	199	155	155	155	155	149	149	224	224	221	221	173	173	196	196	108	115
H-04-04_04	H-04-04	153	153	135	135	202	221	199	199	155	155	152	155	149	149	224	224	0	0	173	173	196	196	108	111
H-04-04_05	H-04-04	153	158	138	138	202	221	194	204	155	155	155	155	149	149	224	224	216	223	173	173	196	196	108	108
H-04-04_06	H-04-04	153	158	138	138	202	221	199	204	155	155	155	155	149	149	224	224	221	223	170	170	196	196	108	108
H-04-04_07	H-04-04	153	158	135	135	202	221	194	204	155	155	152	155	149	149	224	224	216	216	173	173	198	198	108	117
H-04-04_08	H-04-04	153	153	138	138	0	0	0	0	0	0	0	0	163	163	0	0	0	0	0	0	198	198	108	108
H-04-04_09	H-04-04	153	158	138	138	202	221	199	204	155	155	152	157	149	163	224	224	209	221	0	0	198	198	108	115
H-04-04_10	H-04-04	153	158	140	140	202	221	194	197	155	160	155	155	149	149	224	224	209	209	175	175	196	196	108	108
H-04-04_11	H-04-04	153	158	140	140	221	221	197	197	155	162	155	155	149	163	224	224	227	227	170	175	196	196	111	111
H-04-04_12	H-04-04	153	158	140	143	202	221	199	199	155	155	157	159	151	163	224	224	227	234	177	187	196	196	105	108
H-04-04_13	H-04-04	0	0	140	140	200	218	199	206	160	160	147	157	149	168	217	217	0	0	173	187	147	196	108	108
H-04-04_14	H-04-04	158	158	138	138	200	218	199	199	160	160	147	157	149	163	217	217	0	0	175	187	147	196	111	111
H-04-04_15	H-04-04	158	158	140	140	200	218	197	199	155	155	155	155	149	174	222	222	0	0	177	177	147	198	108	108
H-04-04_16	H-04-04	158	158	140	140	0	0	197	197	155	162	155	155	149	174	219	219	0	0	177	177	147	196	105	108
H-04-04_17	H-04-04	0	0	140	140	198	218	194	197	155	162	155	159	149	149	224	224	221	225	175	184	147	196	111	117
H-04-04_18	H-04-04	153	158	143	145	218	218	0	0	158	164	155	155	149	174	224	230	221	227	180	184	150	201	111	111
H-04-04_19	H-04-04	147	147	140	140	218	218	200	200	153	155	0	0	149	149	0	0	212	221	166	177	147	198	108	108
H-04-04_20	H-04-04	153	158	140	140	0	0	0	0	155	155	0	0	149	149	0	0	0	0	177	177	147	196	108	115
H-04-04_21	H-04-04	153	153	140	140	0	0	200	200	160	160	0	0	149	149	0	0	0	0	177	177	147	198	115	115
H-04-04_22	H-04-04	158	158	140	140	0	0	194	202	151	155	0	0	149	149	0	0	214	225	173	187	147	198	108	115
H-04-04_23	H-04-04	155	158	140	140	0	0	0	0	155	155	0	0	151	151	0	0	0	0	182	187	147	196	108	119
H-04-04_24	H-04-04	0	0	140	143	200	218	197	202	153	153	157	161	149	149	0	0	0	0	175	177	147	196	108	115
H-04-04_25	H-04-04	0	0	146	146	0	0	189	189	162	162	160	160	151	151	216	221	212	218	169	174	196	196	104	114
H-04-04_26	H-04-04	0	0	142	142	202	202	189	189	160	160	160	160	168	168	216	221	218	223	169	169	196	196	104	114
H-04-04_27	H-04-04	153	158	142	154	202	221	196	196	155	160	157	163	151	151	224	224	223	223	167	174	198	198	114	114
H-04-04_28	H-04-04	148	148	142	153	202	202	199	199	155	155	157	157	151	151	222	224	227	227	172	177	195	195	108	114
H-04-04_29	H-04-04	135	154	0	0	206	216	0	0	151	151	0	0	151	151	214	233	208	212	198	187	195	198	75	75
H-04-04_30	H-04-04	158	158	144	144	202	202	196	196	153	155	157	163	151	151	219	224	223	223	174	174	195	195	108	114
H-04-04_31	H-04-04	158	158	142	142	198	218	196	196	155	155	155	159	163	163	224	224	218	218	174	184	201	206	108	114
H-04-04_32	H-04-04	158	158	144	144	198	218	196	199	153	155	179	179	158	163	214	224	206	214	167	187	210	210	108	108
H-04-04_33	H-04-04	153	158	144	146	198	218	196	196	155	162	157	157	151	151	224	224	223	223	174	184	205	205	114	114
H-04-04_34	H-04-04	148	148	144	144	218	218	199	199	155	155	157	157	151	151	224	224	0	0	174	174	201	201	108	111
H-04-04_35	H-04-04	148	148	142	142	0	0	0	0	0	0	179	179	163	163	214	233	206	214	177	177	209	209	104	104
H-04-04_36	H-04-04	151	151	144	144	202	221	199	199	151	155	157	157	151	151	224	224	223	227	169	176	201	201	114	114
H-04-04_37	H-04-04	158	158	144	144	221	221	201	201	151	151	179	179	158	158	214	233	212	227	167	177	211	211	114	114
H-04-04_38	H-04-04	0	0	140	140	0	0	196	196	155	160	157	157	0	0	221	227	218	227	180	180	198	198	108	108
H-04-04_39	H-04-04	153	154	142	142	202	221	192	199	155	162	179	179	151	151	214	214	214	214	172	172	210	210	108	108
H-04-04_40	H-04-04	158	158	144	144	0	0	192	196	155	155	157	157	151	151	224	227	223	223	172	180	194	194	114	114
H-04-04_41	H-04-04	148	148	144	144	221	221	201	201	155	155	157	165	151	151	224	224	218	223	176	176	194	194	111	111
H-04-04_42	H-04-04	148	148	144	144	206	206	0	0	153	155	157	157	151	163	224	224	236	236	174	174	201	201	121	125
H-04-04_43	H-04-04	153	153	0	0	206	206	173	188	155	160	157	157	151	163	224	227	218	223	174	174	194	194	111	111
H-04-05_01	H-04-05	153	158	140	140	221	241	200	200	155	155	157	157	149	149	224	224	209	218	135	170	201	201	108	111
H-04-05_02	H-04-05	158	158	140	140	221	241	197	197	155	155	157	157	149	163	222	222	218	218	173	177	201	201	105	108
H-04-05_03	H-04-05	153	158	140	140	221	239	197	197	153	155	157	157	149	149	222	227	218	225	173	177	201	201	95	108
H-04-05_04	H-04-05	153	158	140	140	221	241	197	197	155	155	157	157	149	163	224	224	210	218	170	177	196	196	108	108
H-04-05_05	H-04-05	153	158	140	140	221	241	200	200	153	153	155	155	158	163	224	224	218	225	173	177	198	198	99	108
H-04-05_06	H-04-05	153	158	140	140	221	221	200	200	153	155	155	155	151	163	217	227	218	225	173	173	196	196	108	115
H-04-05_07	H-04-05	147	147	140	143	225	241	202	202	158	162	157	159	151	151	224	224	218	225	135	173	196	196	97	108
H-04-05_08	H-04-05	153	158	143	143	225	241	200	200	158	169	159	159	151	163	227	227	221	227	173	177	196	196	111	111
H-04-05_09	H-04-05	147	147	140	145	198	215	190	200	0	0	157	161	149	151	224	224	218	225	173	175	196	196	108	115
H-04-05_10	H-04-05	147	147	145	148	198	215	200	200	0	0	157	157	151	151	224	224	218	221	135	173	196	196	108	115
H-04-05_11	H-04-05	153	158	140	140	196	215	199	199	153	153	157	157	151	151	222	227	210	218	175	175	196	196	108	115
H-04-05_12	H-04-05	147	147	140	140	196	215	202	202	155	160	157	157	151	163	222	222	209	218	135	170	201	201	115	115
H-04-05_13	H-04-05	153	158	138	140	196	215	206	206	155	155	157	157	149	149	222	222	225	225	135	173	198	198	108	111
H-04-05_14	H-04-05	153	153	140	140	196	215	197	197	153	153	157	161	149	163	227	227	210	225	132	170	201	201	108	115
H-04-05_15	H-04-05	153	158	140	140	196	215	199	206	155	155	157	157	151	163	222	222	210	221	135	173	196	196	99	108
H-04-05_16	H-04-05	153	153	140	140	196	215	202	202	155	160	157	157	151	151	222	227	210	225	170	175	198	198	108	115
H-04-05_17	H-04-05	153	158	135	138	198	215	197	197	153	153	157	157	151	163	224	224	218	232	173	177	198	198	108	117
H-04-05_18	H-04-05	153	153	140	140	198	215	200	200	153	160	157	163	151	151	224	224	218	225	170	173	198	198	108	117
H-04-05_19	H-04-05	147	147	145	145	200	218	200	200	155	155	159	163	151	151	224	224	227	227	170	175	196	196	108	115
H-04-05_20	H-04-05	147	153	140	145	198	215	200	200	155	160	157	157	149	149	224	224	218	225	170	173	196	196	105	108
H-04-05_21	H-04-05	147	147	140	145	198	215	202	202	155	160	157	157	149	149	224	224	221	225	135	173	196	196	108	115
H-04-05_22	H-04-05	153	158	140	140	196	215	197	202	155	160	157	157	149	149	224	224	221	225	135	173	196	196	111	115
H-04-05_23	H-04-05	153	158	140	140	215	215	199	202	155	160	157	157	149	149	224	224	221	225	135	173	196	196	108	111
H-04-05_24	H-04-05	153	158	140	140	215	215	197	197	153	160	157	157	149	163	222	227	210	210	173	187	196	196	108	115
H-04-05_25	H-04-05	153	158	140	140	215	215	197	197	155	160	157	157	149	149	224	224	221	225	173	173	196	196	111	115
H-04-05_26	H-04-05	153	158	140	140	196	215	197	197	160	160	157	157	149	149	222	222	210	221	135	173	196	196	105	111
H-04-05_27	H-04-05	147	153	135	138	196	196	199	199	155	160	157	157	149	149	224	224	221	221	135	170	196	196	111	111
H-04-05_28	H-04-05	147	147	140	140	196	198	199	199	153	160	157	157	149	149	224	224	223	223	135	173	196	196	115	115
H-04-05_29	H-04-05	147	153	140	140	198	215	197	197	155	160	157	161	151	151	224	224	221	221	135	170	196	196	111	117
H-04-05_30	H-04-05	153	158	143	143	0	0	204	204	155	155	159	163	151	163	222	222	221	227	137	173	198	198	111	115
H-04-05_31	H-04-05	153	153	140	140	198	215	197	202	162	162	155	155	151	151	224	224	227	227	170	177	191	191	111	115
H-05-01_01	H-05-01	154	158	144	144	198	218	196	199	155	163	157	160	161	161	224	230	212	227	172	184	192	197	105	111
H-05-01_02	H-05-01	158	163	144	146	198	218	199	217	153	163	157	160	155	161	224	230	212	218	169	176	191	191	111	117
H-05-01_03	H-05-01	158	163	144	148	198	218	199	217	153	163	155	157	155	161	222	227	210	210	174	174	192	192	108	115
H-05-01_04	H-05-01	158	163	144	148	198	218	196	201	153	155	157	160	149	158	222	227	210	210	172	176	192	192	108	115
H-05-01_05	H-05-01	156	156	142	146	198	218	217	217	151	153	157	160	149	161	222	227	210	227	172	172	192	198	108	111
H-05-01_06	H-05-01	151	156	138	142	198	218	0	0	155	155	157	157	149	168	222	222	218	227	174	177	192	192	97	108
H-05-01_07	H-05-01	151	156	142	146	198	218	217	217	153	155	157	157	158	166	227	227	214	230	180	180	194	195	111	115
H-05-01_08	H-05-01	154	158	140	140	196	196	196	196	163	163	155	157	155	155	224	224	221	232	176	182	192	192	115	115
H-05-01_09	H-05-01	158	158	146	148	0	0	196	196	155	155	160	165	155	161	224	230	212	221	172	177	192	192	115	115
H-05-01_10	H-05-01	154	158	142	146	196	196	199	199	151	163	157	160	155	155	224	230	218	227	174	177	192	192	97	115
H-05-01_11	H-05-01	145	151	142	144	202	221	199	217	153	163	157	160	149	149	222	227	210	216	172	172	192	192	111	115
H-05-01_12	H-05-01	148	154	144	148	198	198	199	199	153	155	157	160	149	155	224	230	218	227	172	172	192	192	108	115
H-05-01_13	H-05-01	151	156	136	136	193	193	217	217	151	163	157	160	155	168	224	230	218	227	172	174	192	197	115	118
H-05-01_14	H-05-01	156	156	136	136	196	198	199	217	155	155	157	163	149	149	224	224	216	218	172	176	192	192	108	111
H-05-01_15	H-05-01	151	156	142	146	198	198	199	217	153	155	157	160	155	161	224	224	210	218	174	177	192	192	108	115
H-05-01_16	H-05-01	145	151	140	144	196	196	199	217	151	155	157	160	155	161	224	224	210	218	176	180	192	192	115	115
H-05-01_17	H-05-01	145	145	138	138	193	202	217	217	153	155	157	160	155	161	224	230	221	221	176	177	192	192	111	111
H-05-01_18	H-05-01	145	145	142	144	193	193	199	217	155	163	155	157	151	155	224	224	221	230	174	174	192	192	115	115
H-05-01_19	H-05-01	151	156	142	146	202	202	199	217	153	163	157	160	153	158	227	233	214	227	174	182	192	192	115	115
H-05-01_20	H-05-01	158	158	142	146	196	202	199	217	153	155	157	160	149	155	224	224	221	227	174	176	191	191	97	115
H-05-01_21	H-05-01	148	154	140	142	198	218	217	217	155	161	155	163	149	155	224	230	212	227	176	177	191	191	115	115
H-05-01_22	H-05-01	156	156	140	144	198	218	201	203	153	153	155	157	149	155	222	227	210	210	172	176	192	192	97	115
H-05-01_23	H-05-01	148	148	140	144	196	206	199	199	153	155	157	163	155	161	224	230	218	230	172	174	192	192	105	111
H-05-01_24	H-05-01	158	158	140	142	198	202	199	199	153	153	157	157	149	155	222	227	216	223	176	182	191	191	111	111
H-05-01_25	H-05-01	151	156	140	144	185	218	199	217	153	163	157	160	149	155	222	230	210	218	162	177	192	197	99	108
H-05-01_26	H-05-01	145	151	138	140	196	202	199	199	153	155	157	160	155	155	222	230	221	232	174	180	192	192	108	115
H-05-01_27	H-05-01	151	156	142	144	198	218	199	199	153	155	157	160	155	155	224	230	218	221	176	182	192	192	108	117
H-05-01_28	H-05-01	151	156	142	142	198	216	199	217	151	155	155	157	149	149	224	230	218	227	174	174	192	192	108	111
H-05-01_29	H-05-01	151	156	146	148	198	216	220	220	155	155	157	157	149	161	227	233	214	214	177	184	192	192	111	115
H-05-01_30	H-05-01	154	158	144	148	198	216	196	206	155	155	157	157	151	168	224	230	212	218	174	174	191	191	115	115
H-05-01_31	H-05-01	154	158	144	144	198	198	199	199	155	155	155	157	161	161	222	230	212	218	177	180	192	198	95	108
H-05-01_32	H-05-01	154	158	144	146	198	198	199	199	155	155	155	157	149	161	222	227	216	216	172	180	192	192	115	115
H-05-01_33	H-05-01	158	158	144	144	198	218	199	199	153	155	155	160	149	168	222	222	210	216	174	176	192	192	103	111
H-05-01_34	H-05-01	145	151	140	140	182	182	196	199	153	153	157	160	149	149	224	230	210	210	172	180	191	191	115	115
H-05-01_35	H-05-01	151	156	138	142	198	218	201	201	155	155	157	160	149	161	224	224	210	216	169	172	191	191	108	115
H-05-01_36	H-05-01	154	158	140	144	202	218	203	203	155	155	160	163	149	168	224	230	0	0	177	177	192	192	115	117
H-05-01_37	H-05-01	145	145	138	138	196	196	217	217	155	155	157	160	161	168	224	230	210	210	172	176	192	192	111	115
H-05-01_38	H-05-01	156	158	138	140	202	202	217	217	153	155	160	163	155	163	222	222	210	210	174	174	192	192	108	111
H-05-01_39	H-05-01	145	151	140	142	198	218	217	217	155	155	157	160	151	155	224	230	212	212	172	180	192	192	108	115
H-05-01_40	H-05-01	145	151	142	142	196	196	194	194	155	155	157	163	153	166	227	227	214	227	174	182	192	192	108	111
H-05-01_41	H-05-01	148	151	142	146	196	196	199	217	155	163	157	160	149	161	222	230	212	212	176	182	191	191	111	117
H-05-01_42	H-05-01	156	156	140	144	198	218	196	199	155	155	157	160	149	155	222	224	212	221	177	182	192	192	97	111
H-05-01_43	H-05-01	158	158	140	144	196	196	217	217	155	155	160	163	149	149	224	230	210	210	172	180	192	192	108	115
H-05-01_44	H-05-01	158	158	140	146	198	216	199	217	155	163	157	160	155	168	224	230	210	230	174	174	192	192	108	111
H-05-01_45	H-05-01	156	156	138	142	182	218	199	217	153	155	157	160	149	149	222	230	210	210	172	174	192	195	108	111
H-05-01_46	H-05-01	0	0	138	140	198	218	196	196	155	155	157	157	149	155	222	230	210	221	174	174	192	192	108	111
H-05-01_47	H-05-01	145	151	142	144	198	198	199	199	155	163	157	157	149	161	222	222	210	221	182	184	194	194	105	111
H-05-01_48	H-05-01	151	156	138	138	196	202	199	217	155	161	157	160	149	149	224	224	210	227	172	180	192	192	105	108
H-05-01_49	H-05-01	145	151	140	144	198	198	199	199	155	161	160	163	149	149	222	227	210	210	172	176	192	192	108	111
H-05-01_50	H-05-01	145	151	140	144	198	218	199	217	155	161	157	160	149	149	224	224	212	212	172	172	192	192	108	108
H-06-02_01	H-06-02	153	158	143	143	202	221	202	202	155	155	157	164	153	166	222	222	221	232	139	180	198	198	108	111
H-06-02_02	H-06-02	153	158	140	143	198	198	202	202	155	164	155	163	158	158	222	222	227	227	139	177	196	196	111	115
H-06-02_03	H-06-02	153	158	140	140	198	215	200	200	155	158	157	157	163	170	224	224	216	221	177	182	196	196	111	111
H-06-02_04	H-06-02	153	158	140	140	196	215	197	197	155	162	157	157	151	170	222	233	216	221	182	182	198	198	99	108
H-06-02_05	H-06-02	153	158	140	140	196	215	200	200	153	158	161	161	163	170	222	233	221	225	177	182	198	198	108	115
H-06-02_06	H-06-02	153	158	138	140	196	215	200	200	155	155	155	163	163	170	222	233	216	221	137	177	201	201	99	108
H-06-02_07	H-06-02	153	158	145	145	196	215	200	200	155	158	155	163	149	149	222	222	210	227	164	173	196	196	111	111
H-06-02_08	H-06-02	153	158	140	143	196	215	204	204	153	153	152	157	151	158	222	222	221	221	177	177	201	205	108	111
H-06-02_09	H-06-02	153	158	140	143	196	215	200	200	155	155	155	155	151	151	222	233	221	227	173	177	196	196	99	117
H-06-02_10	H-06-02	153	158	145	143	196	215	199	199	153	158	152	157	151	158	230	230	221	227	180	180	196	196	99	108
H-06-02_11	H-06-02	153	158	140	143	198	215	199	199	155	160	159	164	170	170	222	233	221	225	177	177	196	196	108	108
H-06-02_12	H-06-02	153	158	143	145	215	218	204	204	155	155	161	161	166	170	224	224	221	237	139	177	196	196	108	117
H-06-02_13	H-06-02	153	158	140	140	215	215	202	202	155	155	163	163	158	170	224	224	221	225	177	180	196	196	101	108
H-06-02_14	H-06-02	153	158	140	140	198	215	199	199	155	155	157	157	158	163	224	224	218	225	180	187	196	196	99	108
H-06-02_15	H-06-02	153	158	145	143	196	215	197	197	155	158	155	163	149	149	227	227	227	227	173	177	196	196	108	108
H-06-02_16	H-06-01	147	153	138	140	196	215	204	204	158	160	161	161	151	158	222	222	214	223	173	180	198	198	108	111
H-06-02_17	H-06-01	153	158	143	150	196	215	200	200	153	155	161	164	149	149	224	224	223	221	173	182	196	203	99	108
H-06-02_18	H-06-01	153	158	138	138	196	215	200	200	158	158	157	161	149	158	222	222	218	225	182	182	193	203	108	108
H-06-02_19	H-06-01	153	158	138	138	196	215	190	190	155	155	157	161	151	158	227	227	214	225	182	190	196	196	108	108
H-06-02_20	H-06-01	153	155	143	143	196	215	202	202	153	158	157	161	151	151	222	224	221	227	173	184	196	196	105	108
H-06-02_21	H-06-01	153	158	140	145	196	215	200	200	162	173	157	157	151	151	224	224	216	225	182	182	196	196	105	111
H-06-02_22	H-06-01	153	158	145	145	198	215	200	200	160	162	157	157	151	151	224	224	221	225	182	187	198	203	115	115
H-06-02_23	H-06-01	153	158	143	145	200	218	202	202	155	162	157	161	170	170	224	230	225	225	177	184	198	198	108	111
H-06-02_24	H-06-01	153	158	140	143	198	215	200	200	160	164	161	163	151	170	224	224	218	225	177	182	196	196	97	105
H-06-02_25	H-06-01	153	158	143	145	198	215	200	200	153	160	155	161	151	170	227	227	218	232	182	182	196	196	97	105
H-06-02_26	H-06-01	153	158	140	140	196	215	197	197	155	162	159	159	151	158	224	224	221	221	173	180	201	201	108	108
H-06-02_27	H-06-01	153	158	140	143	196	215	200	200	153	162	161	161	158	170	222	222	221	221	182	182	196	201	105	108
H-06-02_28	H-06-01	153	158	140	140	215	215	197	197	153	153	159	159	151	158	224	224	221	227	182	187	193	203	115	117
H-06-02_29	H-06-01	153	158	140	140	196	215	200	200	155	164	159	159	151	170	224	224	221	234	182	182	201	201	97	108
H-06-02_30	H-06-01	153	158	143	145	196	215	200	200	155	162	155	155	151	170	224	224	221	223	175	180	196	196	108	111
H-06-02_31	H-06-01	153	158	140	145	196	215	200	200	158	164	157	157	151	151	224	224	209	221	175	187	196	196	108	108
H-06-02_32	H-06-01	153	158	140	143	196	215	197	197	155	155	157	157	158	170	227	227	221	221	170	180	193	203	108	108
H-06-02_33	H-06-01	153	158	143	145	198	198	200	200	115	155	157	157	151	170	224	224	210	221	177	187	196	196	108	108
H-06-02_34	H-06-01	153	158	145	145	215	218	202	202	158	162	157	157	153	170	227	227	195	225	170	175	196	196	108	108
H-06-02_35	H-06-01	153	158	140	143	198	215	199	199	155	155	157	157	151	170	224	224	223	223	164	182	193	201	108	108
H-06-02_36	H-06-01	158	158	140	140	198	215	200	200	0	0	155	161	151	170	224	224	221	225	166	170	196	196	97	97
H-06-02_37	H-06-01	153	158	140	143	196	215	200	200	158	162	155	163	170	170	224	224	223	225	177	177	196	196	95	108
H-06-02_38	H-06-01	158	158	140	145	196	215	199	199	155	162	157	159	151	163	224	224	225	225	173	180	196	196	108	108
H-06-02_39	H-06-01	153	158	140	145	196	215	199	199	153	155	157	155	158	170	224	224	221	225	182	180	198	203	95	108
H-06-02_40	H-06-01	153	158	138	143	196	215	197	197	155	155	155	159	158	170	222	227	221	234	135	175	193	203	108	108
H-06-02_41	H-06-01	153	158	140	145	196	215	197	197	160	171	155	155	149	149	224	224	221	232	135	175	193	201	108	108
H-06-02_42	H-06-01	153	158	140	145	196	215	199	199	151	164	157	157	158	158	224	224	223	225	175	180	196	196	95	108
H-06-02_43	H-06-01	153	158	140	145	196	215	199	199	155	162	157	159	151	158	222	227	227	227	175	175	196	203	108	108
H-06-02_44	H-06-01	153	158	143	145	198	215	200	200	155	155	161	163	151	158	222	222	192	223	177	190	196	203	108	111
H-06-02_45	H-06-01	153	158	143	154	200	218	199	199	158	167	161	161	151	151	224	224	212	225	177	184	201	201	108	115
H-06-02_46	H-06-01	158	158	140	145	241	241	200	200	158	158	159	161	149	149	222	224	225	225	184	187	193	193	108	115
H-06-02_47	H-06-01	153	158	140	143	221	241	197	197	155	155	155	155	149	170	224	224	214	221	175	187	198	198	108	111
H-06-02_48	H-06-01	147	153	140	145	221	241	197	197	155	162	155	155	151	170	224	224	221	221	173	184	201	201	95	117
H-06-04_01	H-06-04	147	153	143	150	200	218	200	200	160	160	155	155	151	170	224	224	230	230	180	184	196	201	111	111
H-06-04_02	H-06-04	153	158	143	148	198	215	200	208	164	169	157	157	149	149	222	222	225	225	162	180	196	196	108	111
H-06-04_03	H-06-04	153	158	140	140	196	215	200	200	162	162	155	155	149	149	222	222	227	230	180	180	196	203	119	121
H-06-04_04	H-06-04	153	158	140	150	196	215	200	200	155	160	155	157	149	149	222	227	221	227	177	177	188	188	111	119
H-06-04_05	H-06-04	155	158	140	145	196	196	200	200	158	162	157	157	149	149	222	227	230	230	173	180	196	196	115	119
H-06-04_06	H-06-04	155	158	140	140	196	215	200	200	155	155	157	157	149	170	222	222	223	230	168	177	201	198	99	111
H-06-04_07	H-06-04	153	158	143	145	196	215	200	200	153	153	155	159	149	149	217	222	214	221	180	184	196	201	111	111
H-06-04_08	H-06-04	153	158	140	140	198	215	200	200	155	155	155	161	151	163	222	227	221	221	180	184	201	201	111	115
H-06-04_09	H-06-04	153	158	143	145	198	215	200	200	155	155	157	157	151	151	222	222	223	221	177	180	201	201	108	111
H-06-04_10	H-06-04	153	158	140	143	198	218	200	200	158	155	159	159	151	170	222	222	221	221	177	177	196	196	108	111
H-06-04_11	H-06-04	153	158	143	143	198	218	202	202	155	155	155	155	153	170	227	227	227	227	182	182	196	196	111	115
H-06-04_12	H-06-04	153	158	143	145	196	218	199	199	155	155	155	155	151	151	222	227	225	225	180	180	196	196	111	117
H-06-04_13	H-06-04	153	158	140	143	198	215	200	200	153	158	155	155	149	151	222	224	225	230	182	182	196	196	105	115
H-06-04_14	H-06-04	158	158	143	145	196	215	200	206	158	158	155	155	151	170	222	227	225	227	184	184	201	201	97	115
H-06-04_15	H-06-04	153	158	140	140	196	215	200	200	155	158	155	155	151	151	222	227	218	230	187	187	201	201	108	117
H-06-04_16	H-06-04	158	158	140	143	196	215	199	199	155	160	155	155	149	149	222	227	227	227	187	187	196	201	108	111
H-06-04_17	H-06-04	153	158	140	143	196	215	200	200	155	162	0	0	149	149	224	224	221	230	177	187	196	201	97	108
H-06-04_18	H-06-04	158	158	145	148	196	215	200	200	155	158	155	155	149	149	224	224	225	230	187	187	196	201	108	111
H-06-04_19	H-06-04	153	158	140	143	196	215	200	200	155	155	152	152	151	170	224	224	230	230	182	190	196	196	115	115
H-06-04_20	H-06-04	153	153	143	145	196	198	200	208	160	160	157	159	151	151	222	222	227	227	180	190	196	196	108	111
H-06-04_21	H-06-04	158	158	152	152	198	198	199	199	158	158	155	155	151	151	227	227	214	230	182	187	201	201	108	117
H-06-04_22	H-06-04	158	158	143	143	0	0	200	200	155	158	155	155	153	153	227	227	225	230	184	187	196	196	108	111
H-06-04_23	H-06-04	158	158	143	145	200	215	200	200	158	158	155	155	151	151	222	227	218	218	180	180	201	201	108	117
H-06-04_24	H-06-04	153	158	0	0	198	198	186	200	155	158	155	155	151	170	227	227	225	230	175	180	196	196	108	115
H-06-04_25	H-06-04	158	158	0	0	196	196	200	200	155	155	155	155	151	151	217	217	227	227	180	180	196	196	108	117
H-06-04_26	H-06-04	153	158	140	145	196	215	186	200	153	158	155	159	149	151	222	222	214	225	177	177	196	196	108	111
H-06-04_27	H-06-04	153	158	140	143	196	215	200	200	158	155	155	155	149	149	219	224	227	227	180	187	150	196	108	108
H-06-04_28	H-06-04	153	158	0	0	200	218	208	208	153	158	155	155	151	170	219	219	223	230	173	177	261	261	108	111
H-06-05_01	H-06-05	153	158	138	143	202	221	200	200	0	0	157	157	158	176	224	224	0	0	173	180	196	196	108	115
H-06-05_02	H-06-05	147	153	138	138	202	221	200	206	0	0	157	157	151	151	222	222	0	0	166	175	201	201	111	130
H-06-05_03	H-06-05	153	158	138	140	202	221	200	200	0	0	159	159	151	151	219	219	0	0	177	184	198	201	108	111
H-06-05_04	H-06-05	153	158	140	143	202	221	199	199	0	0	157	161	151	151	219	219	0	0	184	184	201	201	108	127
H-06-05_05	H-06-05	153	158	140	143	202	221	200	208	0	0	155	155	151	176	222	222	223	223	177	177	196	196	111	123
H-06-05_06	H-06-05	158	158	140	140	221	221	197	208	0	0	157	161	151	151	219	219	218	227	175	177	150	196	105	108
H-06-05_07	H-06-05	153	158	138	143	202	221	200	200	0	0	159	164	158	163	219	219	225	227	166	166	196	205	115	108
H-06-05_08	H-06-05	153	158	140	145	202	221	200	200	0	0	159	159	151	158	222	222	227	240	0	0	191	201	108	108
H-06-05_09	H-06-05	153	158	140	143	200	221	200	200	0	0	159	159	151	163	224	224	218	225	175	184	193	193	108	108
H-06-05_10	H-06-05	153	158	140	145	202	221	200	200	0	0	161	163	151	158	224	224	223	225	0	0	196	196	108	108
H-06-05_11	H-06-05	158	158	140	143	202	221	202	202	0	0	157	163	153	163	222	222	223	225	177	177	196	196	108	108
H-06-05_12	H-06-05	153	158	140	145	202	221	199	208	0	0	159	159	151	158	224	224	186	214	177	180	196	196	108	108
H-06-05_13	H-06-05	153	158	138	140	202	221	197	206	0	0	155	161	151	158	222	224	216	230	175	177	196	196	105	127
H-06-05_14	H-06-05	158	161	140	143	200	221	197	206	0	0	159	159	151	158	219	222	214	223	175	182	198	198	108	108
H-06-05_15	H-06-05	153	158	140	140	200	221	200	208	0	0	155	159	151	176	222	222	212	218	177	177	196	201	108	108
H-06-05_16	H-06-05	153	153	138	140	200	221	197	208	0	0	157	159	151	158	219	222	223	227	173	177	150	196	108	119
H-06-05_17	H-06-05	153	158	138	140	202	221	150	200	0	0	159	159	151	151	219	222	216	227	173	180	196	196	95	111
H-06-05_18	H-06-05	153	158	138	143	202	221	197	197	0	0	159	159	151	158	219	222	216	227	177	177	196	196	108	115
H-06-05_19	H-06-05	153	158	138	143	200	221	197	208	0	0	159	159	151	151	222	222	210	216	177	182	196	196	108	130
H-06-05_20	H-06-05	153	158	140	140	200	221	197	206	0	0	157	159	151	151	222	222	216	223	132	166	150	198	108	123
H-06-05_21	H-06-05	153	153	140	140	202	221	200	200	0	0	157	157	151	163	222	227	227	232	129	180	198	198	108	108
H-06-05_22	H-06-05	153	158	140	143	202	221	202	202	0	0	157	164	151	151	227	227	223	227	187	187	201	201	108	105
H-06-05_23	H-06-05	153	158	140	145	221	221	200	200	0	0	155	157	151	151	222	222	218	221	0	0	196	201	108	108
H-06-05_24	H-06-05	153	158	140	143	202	221	199	208	0	0	157	157	151	176	224	224	210	216	177	177	196	196	105	105
H-06-05_25	H-06-05	153	153	140	143	202	221	200	200	0	0	155	157	151	151	222	224	216	218	166	166	196	201	108	124
H-06-05_26	H-06-05	153	153	140	140	202	202	199	199	0	0	155	157	151	151	222	222	218	225	173	177	201	201	105	108
H-06-05_27	H-06-05	153	153	138	138	202	221	199	199	0	0	155	157	151	151	0	0	212	216	166	166	201	201	108	108
H-06-05_28	H-06-05	153	158	138	143	221	221	200	208	0	0	155	155	151	170	222	224	221	227	166	166	196	196	108	111
H-06-05_29	H-06-05	153	158	140	140	202	221	199	199	0	0	157	155	151	151	222	222	223	227	177	182	196	196	105	108
H-06-05_30	H-06-05	147	153	138	140	200	221	200	200	0	0	157	157	151	158	222	222	223	221	173	180	196	196	105	108
H-06-05_31	H-06-05	153	153	138	138	202	221	200	200	0	0	152	163	151	158	0	0	216	218	173	173	196	201	108	108
H-06-05_32	H-06-05	153	158	140	140	202	221	200	200	0	0	157	164	151	151	222	222	227	230	184	184	196	196	108	108
H-06-05_33	H-06-05	153	158	145	145	202	221	202	208	0	0	157	159	153	176	227	227	230	234	177	184	196	196	111	117
H-06-05_34	H-06-05	153	158	138	140	202	221	200	200	0	0	155	155	0	0	222	222	232	232	173	175	0	0	108	108
H-06-05_35	H-06-05	153	158	140	140	202	221	200	200	0	0	155	161	151	170	222	222	223	227	173	173	0	0	111	111
H-06-05_36	H-06-05	153	158	138	143	202	221	200	200	0	0	157	161	151	151	222	222	221	225	173	177	0	0	108	111
H-06-05_37	H-06-05	147	153	138	143	202	221	200	200	0	0	155	157	158	158	219	224	221	227	170	182	196	196	108	108
H-06-05_38	H-06-05	153	158	140	145	202	221	200	200	0	0	155	163	151	158	219	222	218	230	170	182	198	198	108	108
H-06-05_39	H-06-05	153	158	138	138	202	221	200	200	0	0	155	157	176	176	222	227	216	227	173	170	196	196	108	108
H-06-05_40	H-06-05	153	158	138	140	202	221	200	200	0	0	157	161	151	170	222	222	227	230	173	177	196	201	108	108
H-06-05_41	H-06-05	153	153	138	138	221	221	200	200	0	0	155	157	151	176	222	222	209	216	173	170	196	196	124	124
H-06-05_42	H-06-05	155	155	138	140	200	221	200	200	0	0	152	155	151	176	222	222	210	223	166	180	196	201	108	108
H-06-05_43	H-06-05	158	158	138	143	202	221	199	208	0	0	157	161	197	197	227	227	218	225	177	184	150	150	108	108
H-06-05_44	H-06-05	153	158	140	143	202	221	202	202	0	0	157	164	202	202	222	222	200	230	177	177	150	150	108	108
H-06-05_45	H-06-05	153	158	138	145	221	221	199	199	0	0	157	157	0	0	222	222	214	230	177	177	196	201	111	111
H-06-05_46	H-06-05	153	158	140	145	202	221	200	200	0	0	155	155	151	151	222	222	218	227	177	177	196	196	108	111
H-06-05_47	H-06-05	158	158	138	140	202	221	200	200	0	0	159	157	151	163	222	227	221	227	0	0	196	196	108	119
H-06-05_48	H-06-05	153	153	140	140	202	202	200	200	0	0	155	157	151	151	222	227	209	227	177	177	196	196	108	117
H-06-05_49	H-06-05	153	158	140	143	202	221	199	206	0	0	155	155	151	151	222	222	223	227	173	170	196	196	115	119
H-06-07-01	H-06-07	153	158	140	140	196	215	200	200	155	155	155	159	151	151	224	224	230	230	177	177	188	196	105	108
H-06-07-02	H-06-07	153	153	140	145	196	215	200	206	155	155	157	159	149	149	224	224	216	230	173	177	196	196	108	108
H-06-07-03	H-06-07	153	153	140	143	196	215	204	206	155	155	161	161	151	151	224	224	216	223	173	177	196	196	108	115
H-06-07-04	H-06-07	158	158	140	143	196	215	200	208	151	162	155	159	149	149	224	224	227	230	173	177	0	0	108	115
H-06-07-05	H-06-07	153	153	140	143	196	215	200	200	158	162	163	163	151	170	224	224	227	227	177	177	0	0	108	115
H-06-07-06	H-06-07	153	158	140	140	196	215	200	206	155	160	163	164	151	151	224	224	227	230	177	177	0	0	111	115
H-06-07-07	H-06-07	153	153	140	143	196	215	202	202	155	155	164	164	151	151	224	224	227	230	175	175	0	0	108	117
H-06-07-08	H-06-07	153	153	140	145	198	215	202	202	158	158	164	164	151	151	224	224	216	227	173	175	201	201	111	115
H-06-07-09	H-06-07	153	153	143	145	200	218	200	200	158	158	161	161	151	151	224	224	227	227	177	177	0	0	111	111
H-06-07-10	H-06-07	153	158	140	143	198	215	200	200	155	155	159	163	151	151	224	224	218	227	180	180	201	198	105	111
H-06-07-11	H-06-07	153	153	140	143	198	215	200	200	155	155	155	163	149	149	224	224	230	230	177	177	196	201	115	115
H-06-07-12	H-06-07	155	158	140	140	196	215	200	200	155	155	157	157	151	170	224	224	216	227	173	180	188	188	103	115
H-06-07-13	H-06-07	153	158	140	140	196	215	199	199	153	160	157	157	149	149	224	224	218	227	173	184	193	196	99	115
H-06-07-14	H-06-07	0	0	0	0	0	0	0	0	0	0	0	0	0	0	0	0	0	0	0	0	0	0	0	0
H-06-07-15	H-06-07	153	153	140	143	196	215	200	204	153	155	159	159	149	149	227	227	216	227	173	180	0	0	108	115
H-06-07-16	H-06-07	147	153	140	140	196	215	206	206	155	160	159	163	149	149	227	227	225	227	173	182	0	0	108	127
H-06-07-17	H-06-07	153	158	140	143	196	215	197	197	151	162	167	167	149	149	227	227	218	230	184	184	196	196	108	127
H-07-01_01	H-07-01	158	158	140	143	202	221	197	197	155	155	155	157	151	151	224	227	218	221	184	184	191	196	99	115
H-07-01_02	H-07-01	153	158	140	140	202	202	199	199	155	164	157	157	151	176	224	227	216	223	175	182	201	201	108	118
H-07-01_03	H-07-01	153	155	140	150	202	221	200	200	158	164	159	159	151	158	227	227	212	223	177	184	196	196	108	111
H-07-01_04	H-07-01	158	158	135	148	206	206	197	197	162	162	157	163	155	181	224	224	210	223	184	187	196	201	115	115
H-07-01_05	H-07-01	155	155	135	143	206	225	206	206	160	160	155	155	155	158	222	227	214	230	184	184	201	198	108	115
H-07-01_06	H-07-01	153	158	138	145	206	225	206	206	162	176	155	155	155	155	222	222	212	216	170	184	188	193	105	108
H-07-01_07	H-07-01	153	158	135	140	206	225	208	208	162	162	155	159	155	176	224	224	225	225	170	170	188	196	103	111
H-07-01_08	H-07-01	153	158	135	140	206	225	200	200	162	162	155	155	163	176	222	222	212	216	177	177	188	196	105	115
H-07-01_09	H-07-01	153	158	138	148	206	225	197	202	155	162	155	155	155	155	224	224	223	223	184	184	196	196	115	115
H-07-01_10	H-07-01	153	158	135	143	206	225	199	200	162	162	155	155	155	168	222	222	216	225	182	182	196	196	103	122
H-07-01_11	H-07-01	147	153	140	145	206	225	150	197	162	162	155	155	155	155	222	227	214	214	175	184	196	196	95	115
H-07-01_12	H-07-01	153	155	135	140	206	225	200	200	162	171	159	157	155	158	222	222	216	223	170	182	201	201	108	115
H-07-01_13	H-07-01	153	158	140	143	206	225	199	202	162	162	157	163	155	168	222	227	216	230	164	182	188	198	108	111
H-07-01_14	H-07-01	158	161	148	148	206	225	200	200	155	155	157	157	151	163	222	227	212	227	175	187	219	219	95	122
H-07-01_15	H-07-01	153	158	140	148	206	225	152	199	162	162	155	155	151	170	222	227	214	214	173	177	219	219	97	115
H-07-01_16	H-07-01	153	155	138	145	206	225	200	200	155	155	155	159	163	176	227	227	212	212	173	184	225	225	108	115
H-07-01_17	H-07-01	153	158	140	140	206	225	197	200	155	155	157	157	151	151	224	224	212	212	184	184	219	222	115	115
H-07-01_18	H-07-01	153	155	140	143	206	225	194	194	155	162	155	155	151	176	224	224	218	218	184	184	219	225	108	115
H-07-01_19	H-07-01	153	153	138	140	206	225	194	202	155	155	155	155	151	170	224	224	218	218	173	175	225	225	115	115
H-07-01_20	H-07-01	153	158	138	140	206	225	152	199	155	155	157	161	151	170	222	222	218	230	162	184	219	225	97	115
H-07-01_21	H-07-01	153	158	138	138	206	225	197	202	155	162	155	157	151	170	224	224	218	230	180	184	225	238	103	118
H-07-01_22	H-07-01	155	163	140	143	206	225	208	208	155	162	157	157	151	151	224	224	218	227	170	184	225	225	108	111
H-07-01_23	H-07-01	153	153	140	148	206	225	200	200	155	162	157	157	151	163	222	222	216	225	184	187	225	231	97	115
H-07-01_24	H-07-01	153	158	145	150	206	225	202	202	162	162	159	159	151	170	222	227	218	218	175	177	219	222	99	115
H-07-01_25	H-07-01	153	158	138	140	206	225	194	199	155	155	157	157	151	170	224	227	212	218	175	180	201	201	97	108
H-07-01_26	H-07-01	153	158	140	148	206	225	200	208	162	176	157	157	170	176	222	227	216	221	173	184	193	193	108	115
H-07-01_27	H-07-01	158	158	140	140	206	225	194	199	162	176	155	155	151	163	224	224	216	218	184	184	198	201	105	115
H-07-01_28	H-07-01	158	158	135	140	206	225	202	202	155	164	155	155	151	163	227	227	218	225	173	184	198	201	108	111
H-07-01_29	H-07-01	153	158	135	143	206	225	197	208	155	155	155	155	163	170	224	224	218	218	173	180	193	196	95	111
H-07-02_01	H-07-02	153	158	140	143	200	221	200	200	155	164	155	155	151	163	222	222	212	225	180	184	193	193	103	111
H-07-02_02	H-07-02	153	153	140	143	200	200	208	208	155	155	157	163	151	163	222	222	212	225	170	180	193	193	103	118
H-07-02_03	H-07-02	153	153	138	140	221	221	200	200	155	155	152	157	151	158	224	224	225	225	173	184	198	198	108	115
H-07-02_04	H-07-02	153	153	140	140	202	202	197	197	155	155	155	155	151	151	227	227	225	225	173	173	201	201	108	115
H-07-03_01	H-07-03	153	158	140	150	206	225	197	206	158	164	159	159	151	163	224	224	221	227	175	182	196	196	97	115
H-07-03_02	H-07-03	147	153	138	145	225	225	199	199	155	155	155	161	149	149	227	224	212	212	173	175	196	201	108	111
H-07-03_03	H-07-03	158	158	135	143	206	225	199	200	155	164	155	159	149	149	222	227	218	227	170	170	196	196	95	108
H-07-03_04	H-07-03	147	153	140	145	206	225	197	197	155	162	155	155	151	158	222	222	218	227	173	182	196	196	103	111
H-07-03_05	H-07-03	153	155	140	145	206	225	152	197	155	155	159	159	151	163	224	227	212	227	173	182	198	198	108	115
H-07-03_06	H-07-03	153	158	140	143	206	225	197	197	155	162	163	163	151	151	222	222	225	227	175	184	201	201	97	115
H-07-03_07	H-07-03	153	153	140	140	206	225	199	202	155	164	161	161	151	151	227	227	218	232	173	175	196	196	105	115
H-07-03_08	H-07-03	153	158	140	145	206	225	152	200	155	155	161	161	151	163	224	224	216	227	182	184	196	196	111	111
H-07-03_09	H-07-03	153	158	140	143	206	225	197	197	158	162	155	155	149	151	227	227	218	225	170	182	193	198	95	115
H-07-03_10	H-07-03	153	153	140	145	206	225	199	199	155	162	155	159	149	149	222	222	221	227	182	182	182	193	108	108
H-07-03_11	H-07-03	153	158	138	143	206	225	199	199	155	155	155	155	151	163	224	224	216	216	170	184	0	0	105	115
H-07-03_12	H-07-03	153	158	145	145	206	225	199	199	151	162	155	155	151	151	222	222	212	212	180	180	196	196	108	108
H-07-03_13	H-07-03	153	153	138	140	206	225	194	202	155	162	155	155	158	158	224	224	221	227	173	173	196	196	108	108
H-07-03_14	H-07-03	153	158	140	140	206	225	190	200	160	173	155	155	151	163	227	227	218	221	173	184	196	196	97	108
H-07-03_15	H-07-03	158	158	140	140	206	225	152	200	151	155	155	155	151	158	224	224	221	221	173	184	193	193	105	115
H-07-03_16	H-07-03	147	153	138	145	206	225	199	199	155	162	155	155	163	170	222	227	227	227	180	187	196	196	97	115
H-07-03_17	H-07-03	147	153	138	140	206	225	199	199	155	155	157	157	163	170	222	227	216	227	175	180	196	196	97	108
H-07-03_18	H-07-03	147	153	138	140	202	221	202	202	0	0	157	161	151	170	219	219	212	221	162	173	198	198	95	108
H-07-03_19	H-07-03	153	158	138	145	202	221	200	206	0	0	155	159	151	151	222	222	209	218	173	170	201	201	95	111
H-07-03_20	H-07-03	153	158	138	143	200	221	204	202	0	0	159	161	151	158	222	222	209	218	182	182	150	196	95	115
H-07-03_21	H-07-03	153	158	140	145	202	221	204	204	0	0	159	163	151	151	224	224	210	218	175	180	196	201	97	115
H-07-03_22	H-07-03	155	155	140	143	202	221	199	200	0	0	161	164	153	170	222	222	212	212	170	184	201	201	99	115
H-07-03_23	H-07-03	147	153	140	143	200	221	202	202	0	0	157	161	151	163	222	222	210	216	177	177	196	196	95	105
H-07-03_24	H-07-03	158	158	138	138	200	221	200	200	0	0	157	155	151	158	222	222	210	221	182	182	196	196	99	115
H-07-03_25	H-07-03	153	158	140	148	202	221	206	206	0	0	155	155	151	151	219	224	205	225	182	182	150	196	95	115
H-07-03_26	H-07-03	153	158	140	145	202	221	202	202	0	0	155	159	151	151	222	222	214	221	177	177	196	196	95	115
H-07-03_27	H-07-03	153	158	138	145	202	221	202	202	0	0	155	155	151	163	222	222	225	225	170	170	196	196	108	115
H-07-03_28	H-07-03	153	153	145	145	202	221	200	200	0	0	155	159	151	151	224	224	210	218	180	180	196	196	105	117
H-07-03_29	H-07-03	153	158	140	145	184	221	200	200	0	0	155	159	151	151	219	219	218	218	168	168	193	196	95	115
H-07-03_30	H-07-03	147	153	133	140	202	221	200	206	0	0	157	163	151	163	222	222	216	227	182	182	196	196	95	115
H-07-03_31	H-07-03	147	153	135	140	202	221	200	200	0	0	159	159	151	158	222	222	210	225	173	173	150	196	95	111
H-07-03_32	H-07-03	153	158	138	140	202	221	199	206	0	0	159	161	151	151	222	222	230	230	180	187	196	196	95	108
H-07-03_33	H-07-03	147	155	140	140	202	221	202	202	0	0	157	161	151	151	222	227	218	230	170	170	196	196	95	111
H-07-03_34	H-07-03	147	153	138	140	202	221	197	197	155	155	155	159	151	170	222	222	221	221	162	180	196	196	97	111
H-07-03_35	H-07-03	153	158	140	140	202	221	199	199	155	155	155	155	151	163	224	224	214	214	170	182	196	196	97	115
H-07-03_36	H-07-03	147	153	138	138	184	221	199	199	155	160	155	159	149	149	222	222	214	212	177	184	196	196	103	115
H-07-03_37	H-07-03	153	158	135	145	202	221	200	200	155	160	155	155	149	149	222	227	209	223	177	184	196	196	105	108
H-07-03_38	H-07-03	147	153	135	138	202	221	202	202	153	160	155	155	149	170	222	224	216	216	170	187	193	193	115	115
H-07-03_39	H-07-03	147	153	138	145	202	221	202	202	151	153	155	155	151	163	222	227	216	227	177	177	196	196	105	115
H-07-03_40	H-07-03	158	158	138	143	202	221	199	199	153	160	155	159	149	149	222	222	216	223	173	184	196	196	95	111
H-07-03_41	H-07-03	153	158	138	138	202	221	152	197	155	155	157	157	149	149	222	227	225	225	168	168	196	196	95	111
H-07-03_42	H-07-03	158	158	138	143	202	221	202	202	151	155	155	155	158	163	224	230	212	212	187	187	196	196	95	111
H-07-03_43	H-07-03	147	153	140	145	202	221	202	202	155	162	155	159	151	163	222	227	225	225	184	184	196	196	108	111
H-07-03_44	H-07-03	158	161	140	145	202	221	200	200	162	171	159	159	163	163	227	227	216	221	187	187	196	196	108	111
H-07-03_45	H-07-03	155	155	140	140	200	221	206	206	155	160	155	155	149	163	222	227	216	223	170	187	193	196	97	108
H-07-03_46	H-07-03	153	158	140	140	202	221	152	199	155	160	157	159	149	163	222	222	214	212	184	184	0	0	95	130
H-07-03_47	H-07-03	158	158	140	140	202	221	194	200	151	160	157	157	149	158	227	227	221	227	180	195	196	196	111	115
H-07-03_48	H-07-03	153	158	138	140	202	221	194	200	158	158	155	159	149	149	222	222	218	227	180	195	196	196	108	115
H-07-03_49	H-07-03	153	153	135	138	202	221	152	194	151	153	155	155	149	163	224	224	214	216	162	184	198	198	108	115
H-07-03_50	H-07-03	153	158	135	143	202	221	199	199	155	160	155	155	149	149	227	227	212	223	166	187	196	196	111	111
H-07-03_51	H-07-03	153	153	135	135	202	221	199	199	160	169	155	155	149	149	227	227	212	212	177	187	196	196	105	111
H-07-03_52	H-07-03	153	158	140	140	202	221	197	197	153	162	157	161	149	149	222	222	212	212	164	187	196	196	105	111
H-07-03_53	H-07-03	147	153	138	140	202	221	199	199	155	155	161	161	149	149	224	224	212	223	162	187	196	196	105	115
H-07-03_54	H-07-03	147	153	140	143	202	221	199	199	160	162	155	161	149	170	222	227	210	225	173	173	193	193	111	115
H-07-03_55	H-07-03	153	158	140	140	202	221	200	200	155	155	161	161	151	151	222	227	227	227	175	187	198	196	108	115
H-07-03_56	H-07-03	153	158	140	143	202	218	197	200	155	155	157	161	149	149	222	222	214	214	160	166	0	0	111	111
H-07-03_57	H-07-03	153	158	138	140	200	221	199	199	155	160	155	155	149	163	224	224	223	225	182	180	0	0	108	115
H-07-03_58	H-07-03	147	153	140	140	200	221	200	200	155	160	159	161	149	149	222	222	221	221	173	180	0	0	108	118
H-08-03_01	H-08-03	153	158	135	140	200	221	197	200	162	162	155	155	151	163	222	222	212	227	177	184	188	188	108	115
H-08-03_02	H-08-03	147	153	138	140	202	221	197	199	162	162	155	155	151	151	222	222	212	218	184	184	191	191	97	108
H-08-03_03	H-08-03	153	158	143	148	202	221	202	202	155	162	159	159	151	151	222	224	221	227	177	177	196	196	108	111
H-08-03_04	H-08-03	147	147	138	138	221	221	204	206	155	162	155	155	151	151	222	222	218	227	180	180	191	191	108	108
H-08-04_01	H-08-04	147	153	135	140	202	221	199	199	162	162	155	155	170	170	222	222	218	218	170	184	188	196	95	111
H-08-04_02	H-08-04	147	153	138	140	202	221	199	199	155	162	155	155	170	170	222	222	221	221	132	168	188	188	115	123
H-08-04_03	H-08-04	153	158	140	140	202	202	0	0	155	160	155	155	151	170	222	222	223	223	180	184	188	188	108	108
H-08-04_04	H-08-04	153	153	140	140	200	221	197	202	158	162	155	155	163	170	222	222	218	218	180	180	188	193	95	95
H-08-04_05	H-08-04	153	158	140	143	202	221	150	194	160	164	155	155	151	170	222	224	225	225	177	177	196	196	108	108
H-08-04_06	H-08-04	155	155	138	140	202	221	202	202	162	162	155	155	170	170	222	222	218	218	177	187	188	188	95	105
H-08-04_07	H-08-04	153	158	135	140	202	221	150	197	158	162	155	161	151	163	224	224	210	227	166	187	188	188	111	115
H-08-04_08	H-08-04	158	158	140	145	202	202	199	199	162	162	159	159	158	158	227	227	218	225	168	187	198	198	108	111
H-08-04_09	H-08-04	153	158	138	143	202	221	152	199	158	164	159	164	151	151	224	224	221	223	187	187	201	201	111	111
H-08-06_01	H-08-06	153	153	138	140	196	215	199	199	155	162	155	159	149	151	222	222	218	221	168	175	191	191	111	111
H-08-06_02	H-08-06	153	153	140	140	196	215	150	199	155	162	155	159	151	158	222	222	218	223	175	180	188	188	111	121
H-08-06_03	H-08-06	153	158	138	140	198	215	194	206	151	164	157	161	151	151	222	222	218	225	184	187	193	193	108	108
H-08-06_04	H-08-06	153	158	138	138	200	218	206	206	162	164	159	163	158	163	222	227	218	218	168	190	198	198	115	108
H-08-06_05	H-08-06	147	147	135	140	200	221	199	199	155	155	157	157	163	163	222	222	227	227	180	184	188	193	115	123
H-08-06_06	H-08-06	153	158	138	140	202	202	194	199	155	155	155	155	151	170	222	222	227	227	168	180	198	198	108	108
H-08-07_01	H-08-07	153	158	138	140	198	215	150	194	155	155	155	155	151	158	222	222	212	227	182	187	191	196	105	108
H-08-07_02	H-08-07	147	153	138	138	196	215	152	200	155	162	155	155	151	170	222	222	218	227	180	187	188	188	108	108
H-08-07_03	H-08-07	153	158	140	140	196	215	197	206	155	164	155	159	151	151	222	222	218	225	177	182	188	193	115	115
H-08-07_04	H-08-07	153	158	138	140	215	215	202	208	155	162	152	155	149	149	222	222	218	227	187	187	188	188	111	111
H-08-07_05	H-08-07	153	158	138	138	196	215	148	197	158	158	155	155	149	149	222	222	210	218	168	180	188	188	108	108
H-08-07_06	H-08-07	153	158	135	140	196	215	150	197	162	162	159	159	149	170	222	222	216	227	180	180	198	198	108	108
H-08-07_07	H-08-07	158	161	140	140	196	215	208	208	155	162	157	157	151	158	222	222	216	216	168	182	198	198	108	117
H-08-07_08	H-08-07	153	158	138	143	215	215	152	200	155	162	157	157	151	158	224	224	212	218	180	182	196	196	108	108
H-08-07_09	H-08-07	147	153	140	140	198	198	194	202	162	162	159	159	151	158	224	224	216	227	184	184	193	193	111	111
H-08-07_10	H-08-07	155	155	143	140	198	218	150	197	158	158	163	163	151	158	222	222	218	225	170	184	196	196	111	111
H-08-07_11	H-08-07	153	158	140	140	198	215	194	197	158	155	161	161	151	151	222	224	212	212	182	187	196	196	97	97
H-08-07_12	H-08-07	158	158	135	140	196	215	152	200	162	173	155	155	151	163	222	222	216	218	168	184	191	191	103	108
H-08-07_13	H-08-07	158	158	138	143	196	215	194	202	155	155	155	155	151	158	222	222	212	227	168	180	188	196	108	127
H-08-07_14	H-08-07	158	158	138	138	196	215	150	197	155	155	155	155	151	158	222	222	216	227	168	177	196	196	111	124
H-08-07_15	H-08-07	153	158	140	140	196	215	200	200	162	162	155	159	151	158	222	222	216	216	182	182	188	196	108	123
H-08-07_16	H-08-07	153	158	138	138	196	215	200	200	155	162	155	159	170	170	222	222	218	221	177	184	188	188	108	108
H-09-01_01	H-09-01	151	156	142	142	198	198	199	217	159	159	157	165	151	163	222	227	212	223	180	180	0	0	111	111
H-09-01_02	H-09-01	151	156	140	142	198	218	199	220	163	176	157	157	153	166	224	224	221	221	187	187	0	0	108	119
H-09-01_03	H-09-01	151	158	140	142	196	198	199	217	155	155	163	167	149	168	222	222	212	218	172	184	0	0	108	119
H-09-01_04	H-09-01	145	151	140	142	196	198	199	217	155	163	157	160	149	149	222	222	212	218	172	184	0	0	111	115
H-09-01_05	H-09-01	151	151	142	146	198	198	199	217	159	176	157	160	149	161	222	224	223	238	182	187	0	0	115	117
H-09-01_06	H-09-01	154	154	142	146	193	202	199	217	155	155	157	163	149	161	227	227	210	216	180	180	0	0	106	119
H-09-01_07	H-09-01	151	151	140	140	198	218	199	199	159	174	155	160	151	151	219	224	210	216	172	182	191	191	106	117
H-09-01_08	H-09-01	151	156	144	146	198	198	192	201	155	163	157	160	149	168	222	224	221	221	169	169	194	194	108	115
H-09-01_09	H-09-01	151	151	140	142	198	216	199	199	153	161	155	157	149	149	222	222	218	218	177	177	194	194	106	115
H-09-01_10	H-09-01	154	154	142	146	198	218	192	192	153	161	157	157	149	161	222	222	221	221	180	187	195	195	111	124
H-09-01_11	H-09-01	151	151	142	146	198	198	199	199	161	176	155	160	149	155	219	219	218	218	167	172	194	194	93	115
H-09-01_12	H-09-01	156	156	140	140	218	218	199	201	161	161	157	160	149	149	222	222	216	221	177	182	195	195	108	111
H-09-01_13	H-09-01	145	151	140	144	198	198	199	199	155	161	157	163	151	151	222	227	214	221	169	180	197	197	111	115
H-09-01_14	H-09-01	151	151	142	144	198	218	196	201	159	174	153	160	149	161	219	224	221	223	176	180	195	195	111	115
H-09-02_01	H-09-02	145	151	142	142	198	218	196	199	155	159	155	160	151	163	219	224	210	221	180	180	192	192	111	119
H-09-02_02	H-09-02	145	151	142	146	198	218	199	199	155	161	160	165	149	161	219	224	208	221	169	180	192	192	111	119
H-09-02_03	H-09-02	151	151	142	146	198	198	199	199	155	159	155	157	149	149	219	224	221	223	180	182	194	194	111	115
H-09-02_04	H-09-02	145	151	142	146	198	218	199	199	163	163	155	157	149	149	222	227	208	218	180	184	197	197	108	111
H-09-02_05	H-09-02	151	151	142	146	198	218	196	196	155	174	157	160	149	161	222	227	221	236	172	182	192	194	104	124
H-09-02_06	H-09-02	154	154	142	146	198	218	199	199	153	153	153	155	155	161	222	222	210	216	172	180	0	0	111	124
H-09-02_07	H-09-02	145	151	142	146	198	198	201	201	159	174	157	160	149	161	219	224	221	236	162	182	191	191	104	124
H-09-02_08	H-09-02	151	154	142	146	218	218	194	194	159	174	153	157	149	161	222	230	210	223	180	187	0	0	111	115
H-09-02_09	H-09-02	151	154	142	146	198	218	199	199	159	174	155	157	155	163	222	227	216	221	180	187	191	195	108	123
H-09-02_10	H-09-02	145	151	142	146	198	218	199	199	161	161	155	157	149	149	222	222	208	227	180	180	191	191	93	115
H-09-02_11	H-09-02	151	156	142	146	218	218	199	199	155	155	157	160	151	158	222	227	218	223	172	184	192	192	106	115
H-09-02_12	H-09-02	156	156	142	146	198	218	199	199	155	159	155	157	151	151	222	222	216	221	180	182	192	195	93	115
H-09-02_13	H-09-02	145	151	142	142	218	218	199	199	159	163	153	155	149	155	222	227	221	221	176	182	194	194	104	121
H-09-02_14	H-09-02	151	156	142	146	198	218	199	201	155	161	153	157	151	166	222	227	216	221	180	182	194	194	93	111
H-09-02_15	H-09-02	156	156	140	140	198	218	199	199	161	163	153	157	151	151	222	227	210	221	174	177	192	192	93	124
H-09-02_16	H-09-02	154	154	140	146	198	218	196	201	161	161	153	157	149	155	222	227	216	221	177	182	192	195	93	93
H-09-03_01	H-09-03	145	151	140	144	193	202	196	196	161	163	160	160	149	149	224	224	216	216	176	180	0	0	104	117
H-09-03_02	H-09-03	151	156	140	144	196	196	199	217	151	151	157	163	149	149	219	219	218	218	162	169	0	0	111	115
H-09-03_03	H-09-03	151	154	142	146	218	218	199	199	161	161	157	163	149	155	222	222	214	214	167	176	191	192	104	119
H-09-03_04	H-09-03	156	156	142	142	198	198	199	199	153	159	157	157	149	168	222	222	216	216	167	177	195	195	104	115
H-09-03_05	H-09-03	145	151	140	144	196	202	217	217	163	176	157	160	149	155	222	222	210	216	167	177	0	0	115	118
H-09-03_06	H-09-03	151	154	142	146	0	0	199	201	151	151	0	0	0	0	224	230	221	221	167	172	0	0	0	0
H-09-03_07	H-09-03	151	156	142	146	198	218	194	203	155	161	157	160	155	155	222	222	216	230	167	176	195	195	111	111
H-09-03_08	H-09-03	145	151	138	140	193	193	196	217	163	163	155	157	149	149	222	227	221	238	162	177	188	188	111	111
H-09-03_09	H-09-03	151	156	140	144	196	196	196	217	153	159	155	160	149	149	222	227	221	227	180	184	194	201	108	108
H-09-03_10	H-09-03	145	151	140	144	198	198	199	217	155	155	160	163	149	149	222	230	218	227	182	193	191	197	106	123
H-09-03_11	H-09-03	145	151	142	146	198	202	199	220	155	159	160	165	151	166	222	224	221	227	172	184	191	195	111	117
H-09-03_12	H-09-03	0	0	142	146	198	198	199	217	163	163	155	157	149	149	222	230	218	223	165	187	192	192	108	115
H-09-03_13	H-09-03	145	154	142	146	193	202	199	199	153	159	157	163	149	149	222	222	221	223	182	182	194	194	95	117
H-09-03_14	H-09-03	148	154	142	146	198	198	199	217	155	155	155	157	149	149	219	224	221	221	177	182	194	194	115	119
H-09-03_15	H-09-03	145	151	142	142	198	218	199	199	153	155	155	163	149	149	219	222	208	218	167	167	194	194	104	119
H-09-03_16	H-09-03	154	154	142	146	198	198	199	217	159	161	157	160	149	149	219	222	216	218	180	184	0	0	108	119
H-09-03_17	H-09-03	145	151	140	144	193	198	196	217	155	159	157	160	149	161	222	227	210	210	177	182	194	194	95	119
H-09-03_18	H-09-03	156	156	140	144	191	198	196	217	155	155	157	160	149	149	222	227	216	230	167	177	194	194	115	118
H-09-03_19	H-09-03	145	151	140	144	191	191	199	217	163	176	157	160	155	168	219	222	216	221	167	167	192	192	111	119
H-09-03_20	H-09-03	145	151	142	142	198	218	201	206	153	155	157	165	149	149	219	222	214	221	172	182	194	194	108	117
H-11-01_01	H-11-01	147	155	140	140	196	196	194	194	160	164	155	155	149	149	219	222	218	230	164	182	196	196	111	117
H-11-01_02	H-11-01	153	153	138	138	198	198	200	200	155	160	155	157	151	163	222	222	225	227	184	184	193	198	108	115
H-11-01_03	H-11-01	147	153	140	140	198	215	200	200	155	160	157	159	163	163	219	219	227	227	182	182	193	208	117	119
H-11-01_04	H-11-01	158	158	140	140	198	215	200	200	158	164	159	159	151	163	222	222	227	227	182	184	193	198	111	117
H-11-01_05	H-11-01	147	153	140	140	200	218	202	202	158	160	161	161	153	166	217	217	221	227	184	190	193	198	108	115
H-11-01_06	H-11-01	158	158	143	140	198	215	194	199	137	141	157	161	151	151	222	224	221	232	170	187	196	196	108	124
H-11-01_07	H-11-01	153	153	140	140	198	215	194	200	162	162	157	161	151	151	0	0	223	223	170	190	193	198	108	119
H-11-01_08	H-11-01	153	153	140	140	196	215	194	194	160	160	155	161	151	158	224	224	223	223	170	184	188	205	108	117
H-11-01_09	H-11-01	147	147	140	140	196	215	197	197	162	162	155	155	151	151	224	224	221	225	170	182	193	193	108	115
H-11-01_10	H-11-01	153	153	140	140	196	215	194	194	158	160	144	144	149	149	224	224	221	227	182	182	193	193	108	123
H-11-01_11	H-11-01	147	153	140	140	196	196	194	194	160	173	157	157	151	158	222	227	223	227	173	180	196	196	108	108
H-11-01_12	H-11-01	147	153	140	143	196	196	200	200	160	164	161	161	151	158	222	222	221	227	180	180	196	196	108	123
H-11-01_13	H-11-01	147	153	140	143	196	196	197	206	158	173	155	155	151	158	222	222	218	223	182	187	196	209	115	124
H-11-01_14	H-11-01	153	153	140	143	196	198	194	200	158	162	157	157	151	151	222	222	223	227	182	182	196	196	105	115
H-11-01_15	H-11-01	147	147	140	140	198	198	194	194	162	162	157	157	151	151	222	222	221	221	173	182	193	208	117	121
H-11-01_16	H-11-01	147	153	143	143	200	200	202	208	158	160	155	161	151	151	222	222	221	221	177	184	198	198	111	111
H-11-01_17	H-11-01	153	153	143	143	198	198	194	194	160	164	159	163	151	158	222	222	218	227	182	182	193	203	111	115
H-11-01_18	H-11-01	147	153	140	143	198	198	194	200	162	176	159	159	149	149	222	222	221	221	182	182	193	208	111	124
H-11-01_19	H-11-01	153	153	140	143	196	215	194	194	162	162	155	155	151	158	222	222	218	223	182	187	193	196	108	119
H-11-01_20	H-11-01	153	153	140	140	196	215	194	199	160	160	157	157	149	149	222	222	221	223	182	182	193	205	115	119
H-11-01_21	H-11-01	153	153	140	140	196	215	194	194	162	162	159	161	149	158	222	222	221	223	182	187	193	203	119	123
H-11-01_22	H-11-01	153	153	140	140	215	215	194	194	158	173	161	161	149	158	222	222	218	227	173	187	196	196	115	117
H-11-01_23	H-11-01	158	158	140	140	196	196	197	206	162	162	161	161	149	149	222	222	218	227	182	182	193	209	108	115
H-11-01_24	H-11-01	153	153	140	143	196	215	200	206	160	160	157	157	158	163	222	222	218	227	173	182	193	193	111	119
H-11-01_25	H-11-01	147	153	140	140	198	213	200	200	155	160	155	161	151	151	222	222	218	227	182	184	193	193	115	115
H-11-01_26	H-11-01	153	158	140	140	198	218	194	202	158	173	161	161	151	158	222	222	221	227	166	182	196	196	115	117
H-11-01_27	H-11-01	147	153	143	143	200	218	204	204	160	160	159	161	151	151	222	227	221	227	182	190	196	196	119	123
H-11-01_28	H-11-01	153	158	140	140	215	218	206	206	160	164	159	159	158	158	222	222	230	230	166	182	193	208	108	117
H-11-01_29	H-11-01	153	153	140	140	198	215	194	194	155	158	155	159	151	151	222	227	205	218	182	182	196	196	108	124
H-12-04_01	H-12-04	147	147	135	135	202	202	199	199	0	0	157	157	153	166	0	0	192	221	173	180	196	196	115	117
H-12-04_02	H-12-04	153	158	135	135	202	221	199	199	0	0	152	159	153	166	224	224	216	221	173	180	196	196	111	117
H-12-04_03	H-12-04	153	158	135	135	202	221	200	200	0	0	159	159	153	158	224	224	192	225	164	170	196	196	97	103
H-12-04_04	H-12-04	153	158	140	140	202	221	200	206	0	0	157	167	166	166	224	224	195	227	170	180	196	196	97	115
H-12-04_05	H-12-04	147	147	138	138	202	221	204	204	0	0	159	167	166	166	227	227	195	227	175	184	196	196	108	115
H-12-04_06	H-12-04	153	158	135	138	202	221	202	202	0	0	159	167	151	163	227	227	216	221	166	175	196	196	108	111
H-12-04_07	H-12-04	153	158	138	138	202	221	199	208	0	0	157	161	151	163	224	224	218	225	182	182	196	196	108	111
H-12-04_08	H-12-04	147	153	138	138	202	221	206	206	0	0	159	167	151	163	222	222	218	223	0	0	150	196	108	108
H-12-04_09	H-12-04	153	158	135	135	202	221	199	199	0	0	157	157	151	170	219	224	214	223	173	173	196	196	108	111
H-12-04_10	H-12-04	153	158	140	140	202	221	204	204	0	0	157	167	163	163	222	222	223	223	170	170	196	196	111	115
H-12-04_11	H-12-04	153	158	135	135	200	221	199	199	0	0	157	157	151	163	224	224	223	223	173	180	196	196	108	117
H-12-06_01	H-12-06	153	158	135	135	202	221	197	206	0	0	155	163	151	163	222	222	190	221	173	173	196	196	108	117
H-12-06_02	H-12-06	153	158	140	140	200	221	197	199	0	0	155	163	151	151	222	227	221	221	170	170	196	201	115	117
H-12-06_03	H-12-06	158	161	135	135	202	221	197	206	0	0	155	155	149	151	222	227	190	221	164	170	198	198	108	117
H-12-06_04	H-12-06	158	158	140	140	202	221	199	208	0	0	155	155	197	197	224	224	218	232	168	168	150	150	108	117
H-12-06_05	H-12-06	158	158	138	138	202	221	200	200	0	0	155	157	200	200	222	222	195	227	166	173	150	150	108	115
H-12-06_06	H-12-06	153	158	135	135	202	221	199	208	0	0	155	155	153	166	224	224	192	223	0	0	198	198	108	115
H-12-06_07	H-12-06	153	158	138	138	200	221	199	199	0	0	157	157	153	166	224	224	190	221	166	168	150	196	105	111
H-12-06_08	H-12-06	153	158	140	140	202	221	197	199	0	0	155	163	153	153	222	222	190	221	164	173	198	198	111	115
H-12-06_09	H-12-06	153	158	140	140	200	221	197	199	0	0	155	163	153	153	224	224	190	221	170	170	150	196	108	111
H-12-06_10	H-12-06	158	158	135	135	202	221	200	200	0	0	155	155	153	166	222	222	190	221	164	170	198	198	105	108
H-12-06_11	H-12-06	158	158	135	135	202	221	199	199	0	0	155	163	153	166	224	224	190	221	164	173	201	198	108	117
O-01-01_01	O-01-01	151	151	141	141	200	221	188	201	156	156	156	161	151	151	222	222	216	227	168	168	198	198	0	0
O-01-01_02	O-01-01	151	151	138	138	200	221	188	201	156	164	158	158	146	163	222	222	216	221	168	168	198	198	0	0
O-01-01_03	O-01-01	151	151	138	138	200	221	197	201	156	156	158	158	151	151	222	222	216	216	168	168	198	198	0	0
O-01-01_04	O-01-01	151	151	138	138	200	221	197	201	156	156	158	161	151	151	222	222	216	227	168	168	198	198	97	97
O-01-01_05	O-01-01	151	151	141	141	200	221	188	201	156	156	161	161	151	163	222	227	216	227	170	170	198	198	0	0
O-01-01_06	O-01-01	154	154	141	141	200	221	199	201	160	160	161	163	151	151	224	224	216	216	170	170	198	198	0	0
O-01-01_07	O-01-01	153	153	138	138	200	221	201	201	160	160	0	0	146	146	222	222	218	230	170	170	198	203	0	0
O-01-01_08	O-01-01	153	153	138	138	200	221	201	201	156	156	0	0	146	146	222	222	218	218	168	168	198	198	0	0
O-01-01_09	O-01-01	0	0	135	135	202	221	201	201	160	160	161	161	151	151	222	222	214	214	175	175	198	198	97	105
O-01-01_10	O-01-01	0	0	135	135	202	221	201	201	160	160	161	161	151	151	222	222	214	214	175	175	198	198	97	97
O-01-01_11	O-01-01	0	0	138	138	202	221	204	204	162	162	161	161	151	151	224	224	214	214	175	175	198	198	97	97
O-01-01_12	O-01-01	0	0	135	135	202	221	201	201	160	160	161	163	151	163	203	203	214	214	170	170	196	196	97	97
O-01-01_13	O-01-01	0	0	135	135	202	221	201	201	160	160	161	163	151	163	222	227	214	214	170	170	196	196	97	97
O-01-01_14	O-01-01	0	0	0	0	202	221	201	201	160	160	161	161	151	163	222	222	214	214	170	170	196	196	99	105
O-01-01_15	O-01-01	0	0	0	0	202	221	201	201	160	160	161	163	151	163	222	222	214	214	170	170	198	198	97	99
O-01-01_16	O-01-01	0	0	135	135	202	221	199	199	160	160	161	163	151	163	222	222	216	225	170	170	198	203	99	99
O-01-01_17	O-01-01	151	151	138	138	200	221	201	201	156	156	0	0	146	146	222	222	218	218	168	168	198	198	0	0
O-01-01_18	O-01-01	0	0	135	135	202	221	188	188	160	160	161	161	151	151	222	222	214	214	170	170	198	198	97	101
O-01-01_19	O-01-01	153	153	138	138	200	221	197	201	156	156	0	0	146	146	222	222	218	218	168	168	198	198	0	0
O-01-01_20	O-01-01	0	0	135	135	202	202	0	0	160	160	156	161	151	151	0	0	214	214	170	170	196	203	99	99
O-01-01_21	O-01-01	0	0	135	135	202	221	201	201	160	172	152	161	151	151	222	222	214	225	170	170	198	198	101	108
O-01-01_22	O-01-01	0	0	135	135	202	221	201	201	160	172	152	161	151	151	222	222	214	225	170	170	196	196	99	111
O-01-01_23	O-01-01	0	0	135	135	202	221	188	199	160	160	161	161	151	151	222	222	214	214	170	170	198	198	97	101
O-01-01_24	O-01-01	0	0	138	138	202	221	188	188	160	160	161	161	151	151	224	224	214	214	170	170	198	198	97	105
O-01-01_25	O-01-01	154	158	138	138	200	221	206	206	160	160	161	163	151	151	222	227	214	214	170	170	198	198	108	108
O-01-01_26	O-01-01	153	158	138	138	200	221	188	199	156	156	158	158	151	151	222	227	214	214	170	170	198	198	97	97
O-01-01_27	O-01-01	153	158	135	135	200	221	188	188	156	156	161	163	151	151	222	227	214	225	170	170	198	198	105	105
O-01-01_28	O-01-01	153	156	135	135	200	221	188	197	156	156	163	163	151	151	222	227	216	225	170	170	198	198	103	103
O-01-01_29	O-01-01	153	156	135	135	200	221	199	199	156	156	163	163	151	151	222	227	225	225	170	170	198	198	97	105
O-01-01_30	O-01-01	153	156	135	135	200	221	188	197	156	156	161	161	151	151	222	227	214	225	170	170	198	198	0	0
O-01-01_31	O-01-01	153	156	135	135	200	221	201	201	156	164	161	163	151	151	0	0	214	225	170	170	198	198	103	103
O-01-01_32	O-01-01	153	156	135	135	200	221	201	201	160	160	161	163	151	151	0	0	214	225	170	170	198	198	97	108
O-01-01_33	O-01-01	153	153	138	138	200	221	201	201	156	156	158	163	151	151	0	0	214	225	170	170	0	0	97	97
O-01-01_34	O-01-01	153	158	138	138	200	221	201	201	156	156	161	161	151	151	222	227	230	230	173	173	198	198	97	108
O-01-01_35	O-01-01	153	153	0	0	200	221	188	188	160	160	161	163	151	163	222	227	218	230	173	173	198	198	103	108
O-02-01_01	O-02-01	153	153	135	135	200	200	188	188	160	160	156	161	151	181	222	227	225	237	170	177	198	205	103	103
O-02-01_02	O-02-01	153	153	141	141	200	221	197	197	160	160	156	161	163	181	222	227	225	237	170	177	198	205	99	103
O-02-01_03	O-02-01	153	153	135	135	202	202	197	197	160	160	161	163	163	170	222	222	225	225	170	180	198	205	99	99
O-02-01_04	O-02-01	153	153	135	135	200	200	188	188	160	160	156	156	163	163	222	222	218	225	170	170	198	198	99	99
O-02-01_05	O-02-01	153	153	141	141	200	221	188	188	160	160	161	161	151	151	222	227	227	227	170	170	198	198	99	99
O-02-01_06	O-02-01	153	153	135	141	202	221	188	188	160	160	161	161	151	151	222	227	218	227	175	175	198	198	101	115
O-02-01_07	O-02-01	153	153	135	135	200	221	188	197	160	160	156	161	151	163	222	222	225	237	175	175	198	198	115	115
O-02-01_08	O-02-01	153	153	141	141	200	221	188	199	160	160	161	161	151	163	222	227	225	237	177	177	198	205	99	103
O-02-01_09	O-02-01	153	153	135	141	200	221	188	188	160	160	161	161	151	163	222	227	218	230	177	177	198	203	101	101
O-02-01_10	O-02-01	153	153	135	141	200	200	188	188	160	160	156	161	151	163	224	229	218	218	177	177	205	205	101	101
O-02-01_11	O-02-01	153	153	138	138	200	221	188	188	160	160	156	161	151	163	222	222	218	225	177	177	198	198	103	115
O-02-01_12	O-02-01	154	154	145	145	200	221	190	190	162	162	156	161	151	166	224	229	218	227	180	180	198	205	103	113
O-02-01_13	O-02-01	153	153	138	138	200	200	188	188	164	164	156	161	151	163	222	227	218	230	175	175	198	198	115	115
O-02-01_14	O-02-01	153	153	135	141	200	221	188	201	164	164	158	161	151	163	222	227	227	240	175	175	198	203	103	103
O-02-01_15	O-02-01	153	153	135	141	200	200	188	188	162	162	156	161	151	163	222	224	218	227	175	175	203	203	103	115
O-02-01_16	O-02-01	153	153	135	135	200	200	188	188	160	160	156	161	163	163	227	227	218	230	170	170	203	203	103	103
O-02-01_17	O-02-01	153	153	135	145	200	221	188	188	162	162	161	161	163	163	222	222	218	230	175	175	203	203	103	115
O-02-01_18	O-02-01	0	0	0	0	0	0	0	0	0	0	0	0	0	0	0	0	0	0	0	0	0	0	0	0
O-02-01_19	O-02-01	153	153	135	141	200	221	201	201	160	160	158	161	151	163	222	222	218	230	170	170	198	198	103	103
O-02-01_20	O-02-01	153	153	138	138	200	200	188	188	160	160	158	158	163	163	222	222	218	230	170	170	198	205	103	115
O-02-01_21	O-02-01	154	154	145	145	202	221	190	190	162	162	158	161	151	166	229	229	230	230	173	173	198	203	101	103
O-02-01_22	O-02-01	153	153	138	141	200	221	188	199	160	160	156	161	163	163	222	222	218	227	177	177	198	203	103	103
O-02-01_23	O-02-01	153	153	135	135	200	221	188	188	160	160	161	161	163	163	222	227	227	237	177	177	198	198	115	115
O-02-01_24	O-02-01	153	153	135	141	200	221	188	199	160	160	161	161	151	163	224	224	218	218	177	177	198	198	103	103
O-02-01_25	O-02-01	153	153	135	141	200	200	188	188	160	160	161	161	151	163	0	0	218	230	177	177	198	205	99	101
O-02-02_01	O-02-02	153	153	141	141	200	221	201	201	160	160	156	161	151	151	222	229	225	245	173	173	198	198	97	108
O-02-02_02	O-02-02	153	153	135	135	202	202	199	199	160	160	156	161	151	168	227	227	225	245	173	173	201	201	97	103
O-02-02_03	O-02-02	153	153	135	141	202	221	199	199	160	160	156	161	151	158	222	227	225	225	170	170	201	201	108	108
O-02-02_04	O-02-02	153	153	135	135	200	221	188	199	160	160	156	161	151	151	222	227	221	221	170	170	201	201	101	105
O-02-02_05	O-02-02	153	153	141	141	200	221	197	197	160	160	161	161	151	151	222	227	225	245	170	170	201	201	103	108
O-02-02_06	O-02-02	0	0	141	141	200	221	199	199	160	160	156	156	151	158	222	222	225	245	173	173	201	201	97	97
O-02-02_07	O-02-02	153	153	135	141	200	221	201	201	160	160	156	161	151	155	0	0	218	245	173	173	198	198	97	99
O-02-02_08	O-02-02	153	153	138	141	200	221	188	201	162	162	156	161	151	151	222	222	218	225	177	177	198	198	101	108
O-02-02_09	O-02-02	154	154	141	145	202	221	201	201	162	162	161	161	151	151	0	0	225	225	175	175	201	201	103	108
O-02-02_10	O-02-02	153	153	138	138	202	221	188	201	162	162	156	161	168	168	227	227	225	245	175	175	201	201	97	108
O-02-02_11	O-02-02	153	153	135	141	200	200	199	199	160	160	161	161	151	168	222	229	225	245	175	175	198	198	97	108
O-02-02_12	O-02-02	153	153	135	135	200	200	199	199	160	160	156	161	151	170	222	227	225	237	175	175	198	198	97	108
O-02-02_13	O-02-02	153	153	135	135	202	202	197	197	160	160	156	161	155	168	222	227	218	225	175	175	198	198	97	108
O-02-02_14	O-02-02	153	153	135	135	202	202	199	199	160	160	156	161	151	170	227	227	242	242	175	175	198	198	97	108
O-02-02_15	O-02-02	153	153	0	0	202	202	201	201	160	160	156	161	151	158	222	229	221	245	175	175	0	0	99	108
O-02-02_16	O-02-02	153	153	135	135	200	200	201	201	160	160	156	161	151	158	222	222	225	225	175	175	198	198	101	108
O-02-02_17	O-02-02	153	153	135	135	200	221	199	199	160	160	156	161	158	168	222	227	225	237	175	175	198	198	97	108
O-02-02_18	O-02-02	153	153	135	135	200	221	188	199	160	160	156	156	151	151	222	222	218	225	175	175	198	203	101	108
O-02-02_19	O-02-02	153	153	138	138	200	221	199	199	162	162	156	161	151	170	222	227	225	245	175	175	201	201	103	108
O-02-02_20	O-02-02	154	154	138	145	202	221	201	201	162	162	156	161	151	172	224	229	225	245	177	177	198	198	101	108
O-02-02_21	O-02-02	153	153	138	138	200	221	199	199	160	160	161	161	151	151	222	229	218	242	175	175	198	198	103	108
O-02-02_22	O-02-02	153	153	135	135	200	221	0	0	160	160	156	156	151	151	222	222	218	225	175	175	198	198	0	0
O-02-02_23	O-02-02	153	153	135	135	200	221	188	188	160	160	161	161	151	155	227	227	225	245	175	175	201	201	97	111
O-02-02_24	O-02-02	153	153	141	141	202	221	199	199	160	160	161	161	151	151	222	227	225	225	175	175	201	201	103	108
O-02-02_25	O-02-02	153	153	135	141	202	221	197	197	160	160	156	156	151	158	222	229	225	245	175	175	201	201	101	108
O-02-02_26	O-02-02	153	153	135	135	200	221	188	188	160	160	156	161	151	151	227	227	221	245	175	175	201	201	101	108
O-02-02_27	O-02-02	153	153	135	135	200	221	188	188	160	160	158	158	151	163	222	222	225	230	175	175	198	198	97	97
O-02-02_28	O-02-02	153	153	135	135	200	200	188	188	160	160	156	161	151	163	224	229	225	230	175	175	198	205	97	103
O-02-02_29	O-02-02	153	153	135	135	200	221	188	188	160	160	158	158	151	163	222	222	225	230	175	175	198	205	97	97
O-02-02_30	O-02-02	153	153	138	138	200	221	188	188	160	160	158	158	151	151	222	229	225	230	175	175	198	198	97	103
O-02-02_31	O-02-02	154	154	141	141	202	221	190	190	162	162	156	161	151	151	224	229	225	230	177	177	198	198	97	97
O-02-02_32	O-02-02	153	153	138	138	200	221	188	188	160	160	161	161	151	151	222	229	225	225	170	170	201	205	97	103
O-02-02_33	O-02-02	153	153	135	135	200	200	188	188	160	160	156	170	151	151	229	229	225	230	170	170	198	205	97	103
O-02-02_34	O-02-02	153	153	135	135	200	200	188	197	160	160	161	161	151	151	0	0	225	230	170	180	198	205	103	103
O-02-02_35	O-02-02	153	153	135	141	200	221	188	201	160	160	156	161	151	163	222	222	225	237	170	180	205	213	105	115
O-02-02_36	O-02-02	153	153	135	141	202	202	0	0	156	156	156	161	163	163	222	227	225	237	170	180	205	213	103	115
O-02-02_37	O-02-02	153	153	135	135	202	221	197	197	160	160	161	161	151	151	222	222	221	237	170	177	198	198	101	101
O-02-02_38	O-02-02	153	153	135	135	200	200	188	188	160	160	161	161	151	151	222	222	221	221	170	170	198	198	101	101
O-02-02_39	O-02-02	153	153	135	135	200	200	188	188	160	160	161	161	151	163	229	229	225	230	170	170	198	198	101	101
O-02-02_40	O-02-02	153	153	135	135	200	200	188	188	160	160	156	161	151	151	222	222	225	225	170	170	198	205	101	101
O-02-02_41	O-02-02	153	153	135	135	200	200	188	188	160	160	156	161	151	151	222	222	225	237	170	180	0	0	103	103
O-02-02_42	O-02-02	154	154	145	145	202	221	199	204	162	162	161	161	151	166	224	224	225	237	173	173	198	205	103	103
O-02-02_43	O-02-02	153	153	145	145	200	221	201	201	160	160	161	161	151	166	222	229	225	240	170	170	198	205	103	103
O-02-02_44	O-02-02	153	153	135	135	200	200	188	201	160	160	156	161	151	163	222	222	227	227	173	177	205	205	97	103
O-03-01_01	O-03-01	153	153	0	0	200	200	199	199	162	162	156	161	151	151	229	229	230	232	177	177	201	205	0	0
O-03-01_02	O-03-01	153	153	138	138	200	221	197	197	160	160	156	161	151	155	222	229	227	230	168	168	201	201	0	0
O-03-01_03	O-03-01	153	153	135	135	200	221	199	199	160	160	156	170	151	151	222	222	227	230	168	168	201	201	105	111
O-03-01_04	O-03-01	151	151	135	135	200	200	199	199	160	160	156	170	151	151	222	222	227	230	168	168	201	201	0	0
O-03-01_05	O-03-01	151	151	138	138	200	200	199	199	160	160	156	170	149	149	222	222	227	230	168	168	201	201	111	111
O-03-01_06	O-03-01	154	154	138	138	200	221	197	197	160	160	156	170	151	168	222	222	227	230	166	166	201	201	105	111
O-03-01_07	O-03-01	151	151	138	138	200	221	197	197	160	160	156	156	151	155	222	227	227	247	166	166	198	198	97	111
O-03-01_08	O-03-01	151	151	135	135	200	221	197	197	160	160	156	156	151	155	222	222	0	0	166	166	198	198	97	97
O-04-01_01	O-04-01	154	154	138	138	202	202	197	197	160	160	161	161	151	151	0	0	221	221	173	173	198	198	103	103
O-04-01_02	O-04-01	154	154	138	138	202	221	199	199	160	160	154	161	151	151	0	0	221	221	175	183	0	0	103	108
O-04-01_03	O-04-01	0	0	0	0	0	0	0	0	0	0	0	0	0	0	0	0	0	0	0	0	0	0	0	0
O-04-01_04	O-04-01	154	156	138	138	202	221	199	199	160	160	158	158	151	151	0	0	221	221	173	173	205	205	103	108
O-04-01_05	O-04-01	154	154	135	135	202	221	197	197	160	160	154	158	151	151	0	0	218	221	173	183	198	205	103	108
O-04-01_06	O-04-01	0	0	0	0	0	0	0	0	0	0	0	0	0	0	0	0	0	0	0	0	0	0	0	0
O-04-01_07	O-04-01	0	0	0	0	0	0	0	0	0	0	0	0	0	0	0	0	0	0	0	0	0	0	0	0
O-04-01_08	O-04-01	154	154	135	135	202	221	199	199	160	160	154	154	151	163	0	0	221	221	175	175	198	198	108	108
O-04-01_09	O-04-01	154	154	135	135	202	202	0	0	160	160	154	154	151	151	0	0	221	221	173	183	198	198	103	108
O-04-01_10	O-04-01	148	154	135	135	202	221	197	197	160	160	154	161	151	151	0	0	221	221	183	183	205	205	103	108
O-04-01_11	O-04-01	154	154	138	138	202	221	199	199	160	160	156	161	151	151	0	0	218	221	173	183	205	208	108	108
O-04-01_12	O-04-01	154	154	138	138	202	202	199	199	162	162	158	161	151	151	0	0	221	221	175	185	205	205	108	108
O-04-01_13	O-04-01	154	154	138	138	202	221	201	201	160	160	156	161	151	151	0	0	221	221	183	183	198	198	103	108
O-04-01_14	O-04-01	153	153	138	138	202	221	188	188	160	160	154	161	151	151	0	0	218	218	173	195	198	205	103	108
O-04-01_15	O-04-01	153	153	135	135	202	202	197	199	160	160	154	158	151	151	0	0	218	218	183	183	198	205	103	108
O-04-01_16	O-04-01	153	153	135	135	202	202	199	199	160	160	158	158	151	151	0	0	218	218	183	183	198	198	108	108
O-04-01_17	O-04-01	153	153	135	135	202	221	199	199	160	160	154	158	151	151	0	0	218	218	173	195	198	198	108	108
O-04-01_18	O-04-01	153	153	135	135	202	221	197	197	160	160	154	158	151	151	0	0	218	218	173	183	198	205	103	108
O-04-01_19	O-04-01	153	153	135	135	202	221	199	199	160	160	154	154	151	151	0	0	221	221	183	183	198	205	108	108
O-04-01_20	O-04-01	153	153	135	135	202	221	199	199	160	160	154	158	151	151	0	0	221	221	183	183	198	205	108	108
O-04-01_21	O-04-01	153	153	135	135	202	221	197	197	160	160	154	161	151	163	0	0	221	221	173	195	198	198	103	103
O-04-01_22	O-04-01	154	154	138	138	202	221	199	199	160	160	156	161	151	151	0	0	221	221	175	183	198	198	103	108
O-04-01_23	O-04-01	156	156	138	138	202	221	201	201	162	162	158	161	151	151	0	0	221	221	183	183	205	205	108	108
O-04-01_24	O-04-01	154	154	138	138	202	221	201	201	160	160	156	161	151	151	224	229	225	225	183	187	205	205	103	108
O-04-01_25	O-04-01	0	0	0	0	0	0	0	0	0	0	0	0	0	0	0	0	0	0	0	0	0	0	0	0
O-04-01_26	O-04-01	153	153	135	135	202	221	197	197	160	160	154	161	151	151	222	229	225	225	180	187	205	205	103	108
O-05-01_01	O-05-01	153	153	135	135	202	202	0	0	160	160	156	161	151	151	222	222	225	225	180	180	205	205	103	103
O-05-01_02	O-05-01	153	153	135	135	202	221	0	0	160	160	154	154	151	151	222	227	221	221	175	180	205	205	97	108
O-05-01_03	O-05-01	153	153	135	135	202	202	0	0	156	156	154	154	151	163	222	222	225	225	180	180	205	205	103	108
O-05-01_04	O-05-01	153	153	135	135	202	221	199	199	160	160	154	158	151	170	222	222	225	225	175	180	201	201	97	108
O-05-01_05	O-05-01	153	153	135	141	202	202	188	197	156	156	154	167	151	170	222	222	221	221	175	175	205	205	103	108
O-05-01_06	O-05-01	153	153	135	135	202	221	199	199	160	160	154	154	151	170	222	222	225	225	175	180	198	198	97	97
O-05-01_07	O-05-01	153	153	135	135	202	221	188	188	160	160	154	154	151	151	222	227	221	221	180	180	198	205	97	101
O-05-01_08	O-05-01	153	153	135	141	202	221	197	197	160	160	154	161	151	151	222	222	225	225	175	180	198	198	108	108
O-05-01_09	O-05-01	154	154	138	141	202	221	199	199	160	160	156	161	163	166	224	224	225	225	175	175	198	198	103	108
O-05-01_10	O-05-01	156	156	138	141	202	221	190	190	162	162	156	156	151	166	224	229	225	225	180	180	198	198	97	97
O-05-01_11	O-05-01	153	153	138	138	202	221	201	201	160	160	158	161	151	151	222	222	221	221	180	180	205	205	97	108
O-05-01_12	O-05-01	153	153	141	141	202	221	188	188	160	160	156	161	151	151	222	222	218	218	180	180	198	205	101	108
O-05-01_13	O-05-01	153	153	135	141	202	221	199	199	160	160	154	154	151	163	222	227	221	221	180	180	205	205	97	103
O-05-01_14	O-05-01	153	153	135	141	202	221	199	199	160	160	154	154	151	163	222	222	218	218	175	175	201	208	97	101
O-05-01_15	O-05-01	153	153	135	135	202	221	188	188	160	160	154	158	151	151	222	222	221	221	175	175	205	205	97	103
O-05-01_16	O-05-01	153	153	135	141	202	221	0	0	160	160	152	158	151	170	222	222	218	225	175	175	201	208	103	108
O-05-01_17	O-05-01	153	153	135	135	202	221	188	188	160	160	152	152	163	170	222	222	221	221	180	180	201	201	101	101
O-05-01_18	O-05-01	146	153	135	135	202	221	197	197	160	160	154	158	151	163	227	227	221	221	175	175	201	208	101	108
O-05-01_19	O-05-01	153	153	138	138	202	221	201	201	160	160	156	161	151	170	222	222	218	225	180	180	201	205	97	101
O-05-01_20	O-05-01	148	154	138	138	202	221	201	201	162	162	158	161	151	151	224	224	221	221	180	180	205	205	97	103
O-05-01_21	O-05-01	153	153	138	141	202	221	188	197	156	160	0	0	151	170	224	224	221	221	175	175	201	201	103	103
O-05-01_22	O-05-01	153	153	138	141	202	202	0	0	160	160	0	0	151	170	0	0	221	221	175	175	205	205	103	103
O-05-01_23	O-05-01	153	153	135	135	202	202	188	188	160	160	0	0	151	170	222	222	221	221	175	175	205	208	103	103
O-05-01_24	O-05-01	146	153	135	135	202	221	199	199	156	160	0	0	151	163	0	0	221	221	173	173	205	205	103	108
O-05-01_25	O-05-01	153	153	141	141	202	202	188	188	160	160	0	0	151	170	222	222	221	221	173	173	205	205	103	108
O-05-01_26	O-05-01	153	153	135	141	202	221	197	197	160	160	0	0	163	170	222	222	221	221	173	173	201	208	97	103
O-05-01_27	O-05-01	153	153	141	141	202	202	188	188	160	160	0	0	151	170	222	222	221	221	173	175	205	205	103	103
O-05-01_28	O-05-01	153	166	135	141	202	221	197	197	156	156	0	0	170	170	222	222	221	221	175	175	201	205	97	108
O-05-01_29	O-05-01	153	153	141	141	202	202	188	188	156	156	0	0	151	170	222	222	218	225	173	173	205	205	103	108
O-05-01_30	O-05-01	156	156	141	141	202	202	190	190	160	160	0	0	151	170	0	0	221	225	175	190	205	205	103	108
O-05-01_31	O-05-01	153	166	141	141	202	221	199	199	160	160	0	0	151	170	222	222	221	221	173	173	201	205	108	108
O-05-01_32	O-05-01	173	173	138	141	202	221	199	199	160	160	161	167	151	170	0	0	221	221	175	175	201	211	97	103
O-05-01_33	O-05-01	173	188	135	135	202	221	199	199	160	160	161	167	151	151	222	222	221	221	173	173	198	208	97	108
O-05-01_34	O-05-01	173	173	135	141	202	221	0	0	156	160	161	167	151	170	222	222	221	221	173	173	198	205	101	108
O-05-01_35	O-05-01	166	173	135	135	202	221	197	197	156	160	161	167	151	163	227	227	221	221	173	173	201	208	103	108
O-05-01_36	O-05-01	173	173	135	135	202	202	188	188	160	160	161	167	151	163	222	222	221	221	175	175	205	208	101	108
O-05-01_37	O-05-01	173	184	135	141	202	221	199	199	160	160	161	167	151	163	222	227	221	221	173	173	205	205	105	105
O-05-01_38	O-05-01	173	173	135	135	202	202	188	197	160	160	161	167	151	151	222	222	221	221	173	175	198	205	97	101
O-05-01_39	O-05-01	173	173	135	141	202	221	199	199	160	160	161	161	151	163	222	227	221	221	175	175	205	205	97	103
O-05-01_40	O-05-01	166	173	135	141	202	221	199	199	160	160	161	167	151	163	222	222	221	221	175	175	205	205	97	101
O-05-01_41	O-05-01	173	188	141	141	202	221	188	201	160	160	161	161	151	170	222	229	221	221	175	175	201	201	97	97
O-05-01_42	O-05-01	176	176	141	141	202	221	201	201	162	162	161	161	151	166	224	229	221	221	175	183	205	205	97	97
O-05-01_43	O-05-01	153	164	138	138	202	202	201	201	156	160	156	161	151	151	224	229	221	225	173	173	198	198	0	0
O-05-01_44	O-05-01	153	166	141	141	202	202	201	201	156	156	161	161	151	151	222	222	225	225	175	175	205	205	97	101
O-05-01_45	O-05-01	153	166	135	141	202	202	201	201	160	160	156	156	151	163	222	222	221	221	173	173	201	201	97	101
O-05-01_46	O-05-01	153	153	135	135	202	221	201	201	160	160	156	156	151	151	222	222	221	221	173	173	205	205	97	103
O-05-01_47	O-05-01	153	153	141	141	202	202	199	199	160	160	156	156	151	170	222	222	221	221	175	175	201	201	101	101
O-05-01_48	O-05-01	153	153	135	135	202	202	188	188	160	160	158	158	151	151	222	222	221	221	173	173	201	201	97	101
O-05-01_49	O-05-01	153	153	141	141	202	202	0	0	160	160	156	156	151	151	222	222	218	218	173	173	205	205	108	108
O-05-01_50	O-05-01	153	153	135	135	202	221	201	201	156	156	156	156	151	151	0	0	221	225	173	173	201	201	101	101
O-06-01_01	O-06-01	151	151	141	145	200	200	199	199	160	160	0	0	158	166	222	222	225	225	168	175	201	201	0	0
O-06-01_02	O-06-01	151	151	138	138	200	221	197	201	160	162	0	0	146	158	222	229	225	225	170	170	201	201	0	0
O-06-01_03	O-06-01	151	156	138	138	200	221	188	199	156	160	0	0	158	166	222	222	225	225	168	168	201	201	0	0
O-06-01_04	O-06-01	151	156	138	138	200	221	188	199	160	160	0	0	158	158	222	222	225	225	168	168	201	201	0	0
O-06-01_05	O-06-01	156	156	138	138	200	221	199	199	160	160	0	0	158	158	222	222	225	225	168	168	198	198	0	0
O-06-01_06	O-06-01	154	154	141	141	200	221	199	199	162	162	0	0	158	158	222	222	227	227	170	170	198	205	0	0
O-06-01_07	O-06-01	153	153	138	138	200	221	188	201	160	160	156	161	160	166	222	222	227	227	168	168	201	201	97	111
O-06-01_08	O-06-01	153	153	138	138	200	221	197	201	156	156	161	161	163	168	222	222	227	227	168	175	201	201	97	111
O-06-01_09	O-06-01	151	151	138	138	200	221	197	197	156	160	156	170	163	168	222	222	227	227	168	175	201	203	97	111
O-06-01_10	O-06-01	151	151	138	138	200	221	197	197	160	160	161	161	151	163	222	222	227	227	168	175	201	203	97	111
O-06-01_11	O-06-01	151	151	138	138	200	221	197	197	160	160	161	161	160	160	222	222	225	225	168	175	201	203	101	101
O-06-01_12	O-06-01	151	151	138	138	200	221	197	197	160	160	154	170	168	168	222	222	227	227	166	166	201	203	105	111
O-06-01_13	O-06-01	151	151	138	138	200	221	188	197	156	156	161	170	163	168	222	222	225	225	168	168	201	201	105	105
O-06-01_14	O-06-01	151	151	138	138	0	0	197	197	156	156	158	158	163	168	222	222	225	225	168	168	201	201	105	105
O-06-01_15	O-06-01	151	151	138	138	200	221	197	197	160	160	154	161	163	168	222	222	225	225	170	170	201	205	97	105
O-06-01_16	O-06-01	153	153	138	138	200	221	197	197	160	162	161	161	163	168	217	217	225	225	168	168	201	205	97	105
O-06-01_17	O-06-01	153	153	141	145	200	200	197	199	160	160	161	161	166	166	222	222	227	227	170	180	201	201	97	111
O-06-01_18	O-06-01	153	153	138	138	200	221	197	197	160	160	158	161	163	168	222	222	225	225	177	177	203	203	105	111
O-06-01_19	O-06-01	151	151	138	138	200	221	197	197	156	162	158	161	168	168	222	222	225	225	177	177	203	205	105	105
O-06-01_20	O-06-01	151	151	138	138	200	221	197	199	160	160	156	161	163	168	222	222	225	225	177	177	203	211	97	97
O-06-01_21	O-06-01	151	151	138	138	200	221	197	197	160	160	158	161	151	163	222	222	225	225	177	177	208	208	97	105
O-06-01_22	O-06-01	151	151	138	138	200	200	188	199	160	160	156	161	151	163	0	0	225	237	177	177	203	211	97	99
O-06-01_23	O-06-01	151	151	138	138	200	221	188	199	160	160	158	161	151	163	222	222	225	225	177	177	208	208	97	111
O-06-01_24	O-06-01	151	151	138	138	200	221	188	199	160	160	161	163	163	168	222	222	225	225	177	177	208	208	105	105
O-06-01_25	O-06-01	153	153	138	138	200	221	197	197	160	160	156	170	151	168	222	222	225	225	177	183	205	211	105	111
O-06-01_26	O-06-01	153	153	141	141	200	221	201	208	162	162	156	161	166	170	224	224	225	225	180	180	208	208	97	111
O-06-01_27	O-06-01	153	153	138	138	200	221	201	201	160	160	158	158	163	163	229	229	225	225	175	175	205	205	97	99
O-06-01_28	O-06-01	153	153	138	138	200	221	188	197	160	160	161	161	168	168	227	227	221	221	170	170	205	205	97	111
O-06-01_29	O-06-01	151	151	138	138	200	221	188	199	160	160	158	161	168	168	227	227	225	225	170	170	205	205	97	111
O-06-01_30	O-06-01	151	151	138	138	200	221	197	197	160	160	158	161	163	163	227	227	225	225	170	177	203	208	97	111
O-06-01_31	O-06-01	151	151	138	138	200	221	197	197	160	160	158	161	163	168	227	227	225	225	175	175	205	205	105	111
O-06-01_32	O-06-01	154	154	138	138	200	221	188	197	160	160	161	161	151	168	227	227	225	225	175	175	205	205	97	111
O-06-01_33	O-06-01	151	151	138	138	200	221	199	199	160	160	158	161	151	163	227	227	225	225	175	180	205	205	97	111
O-06-01_34	O-06-01	151	151	138	141	200	221	199	199	156	156	158	161	168	175	227	227	225	225	175	177	201	201	97	105
O-06-01_35	O-06-01	151	151	138	138	200	221	199	199	156	156	158	161	163	175	227	227	225	225	175	175	201	201	97	111
O-06-01_36	O-06-01	153	153	138	138	200	221	188	201	160	160	156	170	151	168	227	227	225	225	175	175	201	205	97	105
O-06-01_37	O-06-01	154	154	141	141	200	221	201	201	162	162	163	163	170	170	229	229	225	225	177	177	201	201	97	111
O-06-01_38	O-06-01	153	153	138	138	200	221	188	199	160	160	161	167	168	168	229	229	227	227	177	177	201	201	97	105
O-06-01_39	O-06-01	151	151	138	138	200	221	188	199	156	156	156	161	151	163	227	227	227	227	175	175	201	201	97	105
O-06-01_40	O-06-01	151	151	138	141	200	221	197	201	156	156	158	161	168	168	227	227	227	227	175	175	201	205	105	111
O-06-01_41	O-06-01	151	151	138	138	200	221	197	197	160	160	156	170	153	166	227	233	227	227	175	175	201	205	97	111
O-06-01_42	O-06-01	151	151	138	138	200	221	197	197	160	160	161	161	151	163	227	227	227	227	175	175	201	201	97	105
O-06-01_43	O-06-01	151	154	138	138	200	221	188	197	156	156	158	161	163	168	227	227	227	227	175	175	201	201	105	105
O-06-01_44	O-06-01	151	154	138	138	200	221	197	197	160	160	158	158	163	163	227	227	225	225	175	183	201	201	105	105
O-06-01_45	O-06-01	151	151	138	138	200	221	197	197	160	160	158	161	163	168	227	227	227	247	175	183	201	201	103	103
O-06-01_46	O-06-01	151	151	138	138	200	221	197	197	160	160	161	167	163	168	227	227	227	227	177	183	201	201	97	108
O-06-01_47	O-06-01	153	156	138	138	200	221	197	197	160	160	158	161	163	163	227	227	225	225	177	177	205	205	108	108

## Sheet: All Binned Allele Data
Binned nuclear and chloroplast microsatellite allele data for 819 individuals genotyped at 19 loci. The nuclear loci are designated with the PR prefix, whereas the chloroplast loci have a cpPR prefix. The H designation in individual and subpopulation column indicates Hiwassee River, whereas O designates Ocoee River. Missing data is coded as ?.
Individual	Subpopulation	PR002		PR003		PR005		PR006		PR009		PR020		PR027		PR028		PR029		PR030		PR031		PR035		cpPR002	cpPR004	cpPR005	cpPR006	cpPR010	cpPR011	cpPR019
H-01-02_01	H-01-02	158	158	138	138	202	221	190	199	155	155	155	155	149	149	224	224	223	225	173	173	196	196	108	108	204	153	195	?	154	178	153
H-01-02_02	H-01-02	153	158	138	140	202	221	190	192	151	155	155	155	149	149	224	224	209	223	168	175	196	196	117	117	204	153	195	?	152	178	153
H-01-02_03	H-01-02	153	158	140	144	202	221	190	199	155	162	155	155	149	149	224	224	205	223	173	173	196	196	115	128	204	150	195	?	152	178	153
H-01-02_04	H-01-02	158	158	135	140	202	221	147	190	155	155	155	155	149	149	224	224	223	223	173	173	196	196	119	124	204	150	195	?	152	178	153
H-01-02_05	H-01-02	153	158	140	140	202	202	190	192	155	162	155	155	149	163	224	224	209	214	175	175	196	196	115	117	?	150	195	123	152	178	153
H-01-02_06	H-01-02	146	146	138	140	221	221	192	197	153	153	155	155	149	149	224	224	223	225	?	?	196	196	108	121	?	153	195	119	152	178	153
H-01-02_07	H-01-02	146	153	140	140	202	221	190	192	153	162	155	155	149	149	224	224	223	225	175	175	196	196	115	121	204	153	195	123	154	178	155
H-01-02_08	H-01-02	153	158	138	138	202	221	147	190	151	155	155	157	149	163	224	224	205	223	173	173	196	196	112	124	204	157	197	127	154	178	155
H-01-02_09	H-01-02	153	158	140	144	202	221	190	190	153	153	157	157	149	149	224	224	209	209	173	173	196	196	112	121	204	155	199	129	156	182	159
H-01-02_10	H-01-02	146	158	140	144	202	221	201	201	151	164	157	161	149	163	224	224	214	227	175	175	?	?	108	121	?	155	195	125	154	182	155
H-01-02_11	H-01-02	158	158	140	140	202	202	190	199	151	151	157	157	149	149	224	224	209	209	173	173	?	?	119	119	?	155	195	125	152	182	153
H-01-02_12	H-01-02	153	158	138	140	202	202	190	199	155	164	155	155	149	149	224	224	209	209	173	173	196	196	108	119	?	157	193	123	152	182	153
H-01-02_13	H-01-02	146	153	138	138	202	221	190	192	151	162	155	159	149	149	224	224	209	223	173	173	191	196	119	121	?	155	193	123	152	182	153
H-01-02_14	H-01-02	158	158	135	138	202	221	190	192	151	162	155	155	149	163	224	224	209	223	173	173	196	196	108	112	?	153	193	123	152	182	153
H-01-02_15	H-01-02	158	158	135	138	202	221	147	190	162	162	155	155	149	149	224	224	214	223	173	173	196	196	108	117	208	153	193	123	152	182	153
H-01-02_16	H-01-02	158	158	135	138	202	221	199	199	162	162	155	159	149	149	224	224	209	223	173	173	196	196	117	119	208	153	193	123	152	182	153
H-01-02_17	H-01-02	153	158	138	140	202	221	190	192	155	162	155	155	149	149	224	224	223	223	168	173	198	198	108	117	206	153	193	123	152	182	153
H-01-02_18	H-01-02	146	153	138	138	202	221	190	199	155	164	155	155	149	149	224	224	209	223	173	170	198	198	115	119	206	153	193	123	152	182	153
H-01-02_19	H-01-02	153	158	138	140	202	221	190	190	151	155	157	157	149	149	224	224	223	225	135	173	196	196	115	117	208	155	193	123	152	182	153
H-01-02_20	H-01-02	146	146	140	140	202	202	197	197	155	164	157	157	149	149	224	224	209	209	173	173	196	196	117	121	208	155	193	123	152	182	153
H-01-02_21	H-01-02	153	153	140	144	202	202	150	190	153	164	159	159	151	163	224	224	196	227	170	177	?	?	108	115	?	161	197	?	158	182	157
H-01-02_22	H-01-02	144	149	140	140	202	202	199	199	151	164	159	159	149	149	224	224	218	232	135	173	?	?	108	112	?	157	222	?	156	180	155
H-01-02_23	H-01-02	149	153	138	138	202	221	190	199	151	160	155	157	149	163	224	224	190	221	173	173	?	?	115	117	?	?	?	?	?	178	155
H-01-02_24	H-01-02	149	153	138	138	202	202	190	199	151	160	155	155	149	163	224	224	221	221	173	170	?	?	108	115	204	153	195	?	154	178	153
H-01-02_25	H-01-02	144	149	138	140	202	221	192	197	151	162	155	155	163	163	224	224	190	221	173	173	?	?	108	115	204	155	195	?	152	178	153
H-01-02_26	H-01-02	149	153	138	140	202	221	190	192	151	151	155	155	149	163	224	224	223	227	137	175	?	?	115	119	204	153	195	?	152	178	153
H-01-02_27	H-01-02	149	153	138	140	202	221	192	192	151	164	155	155	149	149	224	224	209	227	173	173	?	?	115	119	?	150	191	123	152	178	151
H-01-02_28	H-01-02	144	146	138	138	202	221	199	199	153	164	155	155	149	163	224	224	221	227	173	170	?	?	108	119	?	153	195	123	152	178	153
H-01-02_29	H-01-02	153	153	138	140	202	221	190	190	151	162	155	155	149	163	224	224	214	230	170	175	?	?	108	108	?	155	195	123	152	178	153
H-01-06_01	H-01-06	158	158	138	140	202	221	199	199	151	153	155	157	149	149	224	224	209	223	173	173	?	?	112	112	204	150	195	?	152	178	153
H-01-06_02	H-01-06	158	158	135	138	202	221	199	199	155	155	155	155	149	149	222	222	209	223	173	173	196	196	112	112	204	153	218	148	152	178	153
H-01-06_03	H-01-06	158	158	140	140	202	221	199	199	155	155	159	159	149	149	224	224	209	223	170	170	196	196	108	112	?	153	218	?	152	178	153
H-01-06_04	H-01-06	146	153	140	140	202	221	199	199	155	155	157	157	149	149	224	224	209	209	170	170	196	196	112	112	?	155	218	?	154	178	153
H-01-06_05	H-01-06	146	153	138	140	202	221	190	192	151	155	157	157	149	149	224	224	209	223	170	170	196	196	112	112	?	?	?	158	?	180	155
H-01-06_06	H-01-06	146	153	138	138	202	221	190	199	160	177	157	157	149	163	224	224	209	223	170	170	196	196	112	121	?	159	222	148	156	182	157
H-01-06_07	H-01-06	146	153	138	140	202	202	190	201	151	164	159	159	170	170	222	222	225	225	170	170	196	196	112	112	202	155	222	152	156	182	159
H-01-06_08	H-01-06	146	153	140	144	202	221	152	199	155	155	163	163	149	149	222	222	227	240	173	173	196	196	108	112	204	155	220	148	154	180	155
H-01-06_09	H-01-06	158	158	140	140	202	221	190	197	155	155	161	161	149	149	222	222	225	225	135	173	191	196	106	108	?	155	218	148	154	178	153
H-01-06_10	H-01-06	158	158	138	140	202	202	190	199	151	151	157	157	149	163	222	222	223	225	135	175	196	196	115	119	204	155	218	142	152	178	153
H-01-06_11	H-01-06	146	153	138	138	202	221	199	199	151	160	157	157	149	163	222	222	223	223	135	175	191	201	108	115	?	150	218	148	148	178	153
H-01-06_12	H-01-06	158	158	138	138	202	221	190	199	155	164	157	157	149	149	224	224	209	221	173	173	196	196	108	115	204	150	218	142	148	178	153
H-01-06_13	H-01-06	158	158	135	138	202	202	197	201	155	164	155	155	149	149	222	222	209	225	135	173	191	191	108	115	204	150	218	142	152	178	153
H-01-06_14	H-01-06	153	158	140	140	202	221	199	199	160	173	157	157	163	170	222	222	209	225	135	173	191	196	103	115	?	153	218	148	152	178	153
H-01-06_15	H-01-06	146	153	138	138	202	202	190	199	153	162	151	157	149	163	224	224	223	223	135	173	196	196	103	112	?	153	218	?	154	178	153
H-01-06_16	H-01-06	158	158	138	140	202	221	190	199	155	160	155	155	149	149	224	224	223	223	173	170	196	196	103	103	?	155	220	?	154	178	153
H-01-06_17	H-01-06	153	153	138	140	202	202	199	199	153	153	155	155	149	149	224	224	218	227	173	170	?	?	117	119	?	157	197	125	154	178	155
H-01-06_18	H-01-06	158	158	138	138	202	221	190	199	155	155	155	155	149	163	222	222	223	225	135	175	196	196	94	103	?	157	222	?	156	180	155
H-01-06_19	H-01-06	158	158	138	140	202	221	199	199	155	164	155	159	149	149	224	224	209	225	173	175	196	196	106	112	206	159	225	?	156	182	157
H-01-06_20	H-01-06	146	153	140	144	202	221	201	201	153	164	159	161	151	170	222	222	214	214	137	175	196	196	108	119	206	155	222	152	156	180	159
H-01-06_21	H-01-06	144	144	140	140	202	221	190	190	153	155	157	161	149	149	224	224	214	232	173	173	?	?	108	119	206	157	197	127	154	180	155
H-02-01_01	H-02-01	146	153	140	140	196	215	201	201	157	157	161	163	149	149	222	222	223	227	173	173	?	?	108	115	208	216	216	152	152	180	155
H-02-01_02	H-02-01	146	153	140	140	196	215	201	201	155	155	165	165	151	151	222	222	227	227	173	173	?	?	115	115	?	216	216	152	152	178	153
H-02-01_03	H-02-01	146	153	140	140	198	215	204	204	155	164	161	161	151	163	222	222	221	221	173	173	196	196	115	115	?	216	216	152	152	178	153
H-02-01_04	H-02-01	146	153	140	140	200	217	201	201	164	164	161	161	153	166	224	224	223	223	175	175	?	?	115	119	?	216	218	152	152	182	157
H-02-01_05	H-02-01	146	153	140	144	198	215	201	201	?	?	157	157	151	166	224	224	223	227	173	173	196	196	94	115	?	153	216	146	152	182	153
H-02-01_06	H-02-01	146	153	140	140	215	215	201	201	157	164	155	155	151	163	224	224	223	223	173	173	?	?	112	119	206	153	216	146	152	180	153
H-02-01_07	H-02-01	146	153	140	140	215	215	201	201	153	164	155	155	151	151	224	224	221	221	175	175	196	196	112	115	206	155	216	146	152	180	153
H-02-01_08	H-02-01	146	153	140	140	196	215	201	201	155	155	157	157	151	163	224	224	221	227	173	173	196	196	112	119	206	155	216	146	152	180	153
H-02-01_09	H-02-01	146	153	140	140	196	215	201	201	157	155	157	157	151	163	224	224	223	227	173	173	196	196	112	115	?	155	216	146	152	182	153
H-02-01_10	H-02-01	146	153	140	140	196	196	201	201	164	164	157	157	151	151	222	224	221	221	173	173	196	196	115	115	?	153	216	146	152	182	153
H-02-01_11	H-02-01	146	153	140	140	196	215	201	201	155	155	161	161	151	163	222	222	221	227	173	173	196	196	112	115	?	150	218	146	150	180	153
H-02-01_12	H-02-01	146	153	140	140	215	215	201	201	164	164	157	157	151	163	224	224	221	221	173	173	196	196	112	112	208	153	216	146	152	180	153
H-02-01_13	H-02-01	146	153	140	140	196	215	201	201	151	164	157	157	163	163	224	224	221	227	173	173	196	196	112	115	?	150	216	146	150	182	153
H-02-01_14	H-02-01	146	153	140	140	198	215	201	201	164	164	157	157	153	151	224	224	223	227	173	173	196	196	106	112	?	153	216	146	150	182	153
H-02-01_15	H-02-01	158	158	144	144	217	217	201	201	155	164	157	159	153	153	224	224	221	227	177	177	196	196	112	119	20	155	218	148	152	182	155
H-02-01_16	H-02-01	146	153	140	140	198	215	201	201	151	155	157	157	151	151	222	222	221	227	135	173	196	196	106	115	206	216	216	152	152	180	155
H-02-01_17	H-02-01	146	153	140	140	198	215	201	201	155	164	159	159	151	163	222	222	221	225	135	173	196	196	108	112	210	216	214	152	152	178	153
H-02-01_18	H-02-01	146	153	140	140	196	215	199	201	164	164	159	159	151	151	224	224	221	225	135	173	198	198	106	115	206	214	216	152	150	178	153
H-02-01_19	H-02-01	146	153	140	140	196	215	201	201	155	164	159	159	151	163	224	224	221	221	135	173	196	196	112	115	?	216	214	152	150	178	153
H-02-01_20	H-02-01	146	153	144	144	196	215	201	201	155	164	159	161	149	149	224	224	221	225	135	173	196	196	112	112	?	214	214	152	150	178	153
H-02-01_21	H-02-01	146	153	140	140	215	215	199	201	155	164	157	157	149	149	224	224	221	225	137	173	196	196	108	115	208	214	212	152	150	178	153
H-02-01_22	H-02-01	146	153	140	140	215	215	201	201	151	155	159	159	163	163	224	224	221	225	135	173	196	196	103	112	204	214	214	152	150	178	153
H-02-01_23	H-02-01	146	153	140	140	215	215	201	201	164	164	157	157	151	163	224	224	221	225	137	175	196	196	103	119	?	216	214	152	150	180	155
H-02-01_24	H-02-01	146	153	140	140	196	196	201	206	155	155	157	157	151	151	222	222	221	225	135	173	196	196	108	112	212	216	216	152	152	178	153
H-02-01_25	H-02-01	146	153	140	144	198	198	204	204	155	164	157	157	151	163	224	224	221	227	137	173	198	198	112	115	?	219	218	152	152	178	155
H-03-01_00	H-03-01	?	?	140	140	198	217	199	199	160	160	155	155	149	149	?	?	?	?	177	177	147	198	108	108	?	155	216	146	152	182	153
H-03-01_01	H-03-01	153	153	140	140	200	217	190	199	151	151	157	157	149	155	?	?	?	?	135	175	147	201	108	108	?	155	?	146	152	182	153
H-03-01_01	H-03-01	?	?	140	140	198	215	188	197	153	162	155	155	149	149	?	?	221	240	175	175	147	196	108	108	?	155	216	146	152	182	153
H-03-01_02	H-03-01	158	158	140	140	202	221	197	199	153	153	157	157	149	149	?	?	?	?	137	175	147	196	112	112	?	153	216	146	152	182	153
H-03-01_03	H-03-01	?	?	140	140	?	?	?	?	155	157	157	157	149	155	?	?	?	?	135	175	150	198	103	117	?	?	216	146	150	182	153
H-03-01_04	H-03-01	?	?	140	140	200	217	?	?	153	153	157	157	149	149	217	217	212	221	137	175	147	196	108	108	?	153	216	146	152	182	153
H-03-01_05	H-03-01	153	153	?	?	217	221	?	?	153	155	?	?	149	149	217	217	212	225	175	175	147	196	112	115	?	?	216	146	152	182	153
H-03-01_06	H-03-01	?	?	144	144	200	217	?	?	153	155	159	161	155	155	217	217	212	212	175	175	147	196	112	112	?	155	218	146	152	182	153
H-03-01_07	H-03-01	?	?	140	140	200	217	?	?	151	155	159	159	151	151	217	217	212	223	137	175	147	196	108	108	?	157	218	146	152	182	153
H-03-01_08	H-03-01	?	?	?	?	200	217	199	199	151	151	155	159	151	151	217	217	227	227	175	177	147	196	115	115	208	?	218	146	152	182	153
H-03-01_09	H-03-01	158	158	140	140	200	217	201	201	151	155	?	?	149	149	217	217	?	?	175	175	147	196	115	117	208	?	218	148	154	182	155
H-03-01_10	H-03-01	158	158	140	140	200	217	199	199	151	155	?	?	149	149	217	217	?	?	135	175	147	196	106	106	?	157	222	?	156	180	155
H-03-01_11	H-03-01	158	158	140	140	217	217	199	199	151	155	?	?	149	149	217	217	?	?	177	177	147	196	115	115	?	161	225	?	158	182	157
H-03-01_12	H-03-01	?	?	140	140	200	200	199	199	153	153	?	?	149	149	217	217	?	?	175	175	147	196	115	115	206	159	222	152	156	182	157
H-03-01_13	H-03-01	?	?	140	140	200	217	199	199	153	157	?	?	149	149	217	217	214	227	175	188	147	196	103	103	204	155	220	148	154	?	155
H-04-04_00	H-04-04	153	158	144	144	202	221	201	201	155	155	155	159	149	151	224	224	214	225	177	188	196	196	108	112	?	?	202	?	?	180	155
H-04-04_01	H-04-04	153	158	140	140	202	221	199	199	155	155	157	157	149	149	224	224	221	221	170	184	196	196	112	115	?	155	220	?	154	178	155
H-04-04_02	H-04-04	153	153	140	140	202	221	197	197	155	160	155	155	149	149	224	224	221	225	173	173	196	196	108	108	?	161	225	?	158	182	157
H-04-04_03	H-04-04	153	158	138	138	202	221	199	199	155	155	155	155	149	149	224	224	221	221	173	173	196	196	108	115	204	155	222	152	156	182	157
H-04-04_04	H-04-04	153	153	135	135	202	221	199	199	155	155	151	155	149	149	224	224	?	?	173	173	196	196	108	112	?	157	220	148	154	178	155
H-04-04_05	H-04-04	153	158	138	138	202	221	192	204	155	155	155	155	149	149	224	224	216	223	173	173	196	196	108	108	204	157	218	148	154	178	155
H-04-04_06	H-04-04	153	158	138	138	202	221	199	204	155	155	155	155	149	149	224	224	221	223	170	170	196	196	108	108	204	150	218	142	152	178	153
H-04-04_07	H-04-04	153	158	135	135	202	221	192	204	155	155	151	155	149	149	224	224	216	216	173	173	198	198	108	117	204	150	218	148	152	178	153
H-04-04_08	H-04-04	153	153	138	138	?	?	?	?	?	?	?	?	163	163	?	?	?	?	?	?	198	198	108	108	?	153	214	?	150	178	153
H-04-04_09	H-04-04	153	158	138	138	202	221	199	204	155	155	151	157	149	163	224	224	209	221	?	?	198	198	108	115	204	150	218	?	152	178	153
H-04-04_10	H-04-04	153	158	140	140	202	221	192	197	155	160	155	155	149	149	224	224	209	209	175	175	196	196	108	108	204	150	218	?	152	178	153
H-04-04_11	H-04-04	153	158	140	140	221	221	197	197	155	162	155	155	149	163	224	224	227	227	170	175	196	196	112	112	204	153	218	?	154	178	153
H-04-04_12	H-04-04	153	158	140	144	202	221	199	199	155	155	157	159	151	163	224	224	227	234	177	188	196	196	103	108	?	155	220	?	154	180	?
H-04-04_13	H-04-04	?	?	140	140	200	217	199	206	160	160	148	157	149	168	217	217	?	?	173	188	147	196	108	108	?	157	199	?	156	180	155
H-04-04_14	H-04-04	158	158	138	138	200	217	199	199	160	160	148	157	149	163	217	217	?	?	175	188	147	196	112	112	?	161	225	?	158	182	157
H-04-04_15	H-04-04	158	158	140	140	200	217	197	199	155	155	155	155	149	174	222	222	?	?	177	177	147	198	108	108	206	155	222	152	156	182	157
H-04-04_16	H-04-04	158	158	140	140	?	?	197	197	155	162	155	155	149	174	217	217	?	?	177	177	147	196	103	108	204	157	220	148	142	178	155
H-04-04_17	H-04-04	?	?	140	140	198	217	192	197	155	162	155	159	149	149	224	224	221	225	175	184	147	196	112	117	204	153	218	148	154	178	155
H-04-04_18	H-04-04	153	158	144	144	217	217	?	?	157	164	155	155	149	174	224	229	221	227	180	184	150	201	112	112	204	153	218	148	152	178	153
H-04-04_19	H-04-04	146	146	140	140	217	217	201	201	153	155	?	?	149	149	?	?	212	221	166	177	147	198	108	108	204	150	195	123	152	178	153
H-04-04_20	H-04-04	153	158	140	140	?	?	?	?	155	155	?	?	149	149	?	?	?	?	177	177	147	196	108	115	?	150	218	142	152	178	153
H-04-04_21	H-04-04	158	158	140	140	?	?	192	201	151	155	?	?	149	149	?	?	214	225	173	188	147	198	108	115	204	155	218	?	152	178	153
H-04-04_22	H-04-04	153	158	140	140	?	?	?	?	155	155	?	?	151	151	?	?	?	?	182	188	147	196	108	119	204	153	218	?	154	178	153
H-04-04_23	H-04-04	?	?	140	144	200	217	197	201	153	153	157	161	149	149	?	?	?	?	175	177	147	196	108	115	?	155	220	?	154	178	155
H-04-04_24	H-04-04	153	153	140	140	?	?	201	201	160	160	?	?	149	149	?	?	?	?	177	177	147	198	115	115	204	150	218	?	152	178	153
H-04-04_25	H-04-04	?	?	144	144	?	?	190	190	162	162	159	159	151	151	217	220	212	218	170	173	196	196	103	112	?	?	?	?	?	180	153
H-04-04_26	H-04-04	?	?	142	142	202	202	190	190	160	160	159	159	168	168	217	220	218	223	170	170	196	196	103	112	?	153	191	?	150	178	153
H-04-04_27	H-04-04	153	158	142	153	202	221	195	195	155	160	157	163	151	151	224	224	223	223	168	173	198	198	112	112	175	?	?	142	152	178	153
H-04-04_28	H-04-04	146	146	142	153	202	202	199	199	155	155	157	157	151	151	222	224	227	227	170	177	194	194	108	112	?	150	191	119	?	178	153
H-04-04_29	H-04-04	135	153	?	?	206	215	?	?	151	151	?	?	151	151	215	233	209	212	198	188	194	198	76	76	?	150	218	?	152	178	153
H-04-04_30	H-04-04	158	158	144	144	202	202	195	195	153	155	157	163	151	151	217	224	223	223	173	173	194	194	108	112	?	150	214	?	152	178	153
H-04-04_31	H-04-04	158	158	142	142	198	217	195	195	155	155	155	159	163	163	224	224	218	218	173	184	201	207	108	112	?	?	?	?	?	178	153
H-04-04_32	H-04-04	158	158	144	144	198	217	195	199	153	155	178	178	159	163	215	224	207	214	168	188	211	211	108	108	?	?	?	?	?	180	155
H-04-04_33	H-04-04	153	158	144	144	198	217	195	195	155	162	157	157	151	151	224	224	223	223	173	184	205	205	112	112	?	?	?	?	?	180	155
H-04-04_34	H-04-04	146	146	144	144	217	217	199	199	155	155	157	157	151	151	224	224	?	?	173	173	201	201	108	112	?	?	?	?	?	182	157
H-04-04_35	H-04-04	146	146	142	142	?	?	?	?	?	?	178	178	163	163	215	233	207	214	177	177	209	209	103	103	?	?	?	?	?	178	153
H-04-04_36	H-04-04	151	151	144	144	202	221	199	199	151	155	157	157	151	151	224	224	223	227	170	177	201	201	112	112	177	159	195	129	156	182	159
H-04-04_37	H-04-04	158	158	144	144	221	221	201	201	151	151	178	178	159	159	215	233	212	227	168	177	211	211	112	112	175	155	216	146	156	180	155
H-04-04_38	H-04-04	?	?	140	140	?	?	195	195	155	160	157	157	?	?	220	227	218	227	180	180	198	198	108	108	175	153	218	?	152	178	153
H-04-04_39	H-04-04	153	153	142	142	202	221	192	199	155	162	178	178	151	151	215	215	214	214	170	170	211	211	108	108	?	153	214	?	152	178	153
H-04-04_40	H-04-04	158	158	144	144	?	?	192	195	155	155	157	157	151	151	224	227	223	223	170	180	194	194	112	112	175	153	216	148	154	178	155
H-04-04_41	H-04-04	146	146	144	144	221	221	201	201	155	155	157	165	151	151	224	224	218	223	177	177	194	194	112	112	175	153	216	142	152	178	155
H-04-04_42	H-04-04	146	146	144	144	206	206	?	?	153	155	157	157	151	163	224	224	236	236	173	173	201	201	121	124	250	150	218	148	152	178	153
H-04-04_43	H-04-04	153	153	?	?	206	206	174	188	155	160	157	157	151	163	224	227	218	223	173	173	194	194	112	112	250	150	214	142	152	178	153
H-04-05_01	H-04-05	153	158	140	140	221	242	201	201	155	155	157	157	149	149	224	224	209	218	135	170	201	201	108	112	177	155	218	148	154	176	155
H-04-05_02	H-04-05	158	158	140	140	221	242	197	197	155	155	157	157	149	163	222	222	218	218	173	177	201	201	103	108	177	155	218	148	154	176	155
H-04-05_03	H-04-05	153	158	140	140	221	238	197	197	153	155	157	157	149	149	222	227	218	225	173	177	201	201	94	108	177	155	218	148	154	176	157
H-04-05_04	H-04-05	153	158	140	140	221	242	197	197	155	155	157	157	149	163	224	224	209	218	170	177	196	196	108	108	177	155	?	148	154	176	?
H-04-05_05	H-04-05	153	158	140	140	221	242	201	201	153	153	155	155	159	163	224	224	218	225	173	177	198	198	99	108	208	155	?	123	154	176	155
H-04-05_06	H-04-05	153	158	140	140	221	221	201	201	153	155	155	155	151	163	217	227	218	225	173	173	196	196	108	115	177	155	?	148	154	176	155
H-04-05_07	H-04-05	146	146	140	144	225	242	201	201	157	162	157	159	151	151	224	224	218	225	135	173	196	196	97	108	210	157	?	148	154	176	155
H-04-05_08	H-04-05	153	158	144	144	225	242	201	201	157	169	159	159	151	163	227	227	221	227	173	177	196	196	112	112	180	157	220	148	152	176	155
H-04-05_09	H-04-05	146	146	140	144	198	215	190	201	?	?	157	161	149	151	224	224	218	225	173	175	196	196	108	115	?	157	?	148	156	176	155
H-04-05_10	H-04-05	146	146	144	148	198	215	201	201	?	?	157	157	151	151	224	224	218	221	135	173	196	196	108	115	180	157	?	148	154	176	155
H-04-05_11	H-04-05	153	158	140	140	196	215	199	199	153	153	157	157	151	151	222	227	209	218	175	175	196	196	108	115	180	157	?	148	154	176	155
H-04-05_12	H-04-05	146	146	140	140	196	215	201	201	155	160	157	157	151	163	222	222	209	218	135	170	201	201	115	115	177	155	?	148	154	176	155
H-04-05_13	H-04-05	153	158	138	140	196	215	206	206	155	155	157	157	149	149	222	222	225	225	135	173	198	198	108	112	177	155	?	148	154	176	155
H-04-05_14	H-04-05	153	153	140	140	196	215	197	197	153	153	157	161	149	163	227	227	209	225	132	170	201	201	108	115	177	155	?	148	150	176	155
H-04-05_15	H-04-05	153	158	140	140	196	215	199	206	155	155	157	157	151	163	222	222	209	221	135	173	196	196	99	108	177	155	218	148	150	176	155
H-04-05_16	H-04-05	153	153	140	140	196	215	201	201	155	160	157	157	151	151	222	227	209	225	170	175	198	198	108	115	177	155	218	148	154	176	155
H-04-05_17	H-04-05	153	158	135	138	198	215	197	197	153	153	157	157	151	163	224	224	218	232	173	177	198	198	108	117	177	155	218	148	154	176	155
H-04-05_18	H-04-05	153	153	140	140	198	215	201	201	153	160	157	163	151	151	224	224	218	225	170	173	198	198	108	117	208	157	?	148	154	176	155
H-04-05_19	H-04-05	146	146	144	144	200	217	201	201	155	155	159	163	151	151	224	224	227	227	170	175	196	196	108	115	177	157	218	148	154	176	153
H-04-05_20	H-04-05	146	153	140	144	198	215	201	201	155	160	157	157	149	149	224	224	218	225	170	173	196	196	103	108	180	157	220	148	150	176	157
H-04-05_21	H-04-05	146	146	140	144	198	215	201	201	155	160	157	157	149	149	224	224	221	225	135	173	196	196	108	115	180	157	?	148	156	176	155
H-04-05_22	H-04-05	153	158	140	140	196	215	197	201	155	160	157	157	149	149	224	224	221	225	135	173	196	196	112	115	180	157	?	148	154	176	155
H-04-05_23	H-04-05	153	158	140	140	215	215	199	201	155	160	157	157	149	149	224	224	221	225	135	173	196	196	108	112	177	157	?	148	154	176	155
H-04-05_24	H-04-05	153	158	140	140	215	215	197	197	153	160	157	157	149	163	222	227	209	209	173	188	196	196	108	115	208	155	?	148	154	176	155
H-04-05_25	H-04-05	153	158	140	140	215	215	197	197	155	160	157	157	149	149	224	224	221	225	173	173	196	196	112	115	177	155	218	148	154	176	153
H-04-05_26	H-04-05	153	158	140	140	196	215	197	197	160	160	157	157	149	149	222	222	209	221	135	173	196	196	103	112	208	155	?	148	158	176	153
H-04-05_27	H-04-05	146	153	135	138	196	196	199	199	155	160	157	157	149	149	224	224	221	221	135	170	196	196	112	112	206	155	218	148	150	176	155
H-04-05_28	H-04-05	146	146	140	140	196	198	199	199	153	160	157	157	149	149	224	224	223	223	135	173	196	196	115	115	208	155	218	148	154	176	153
H-04-05_29	H-04-05	146	153	140	140	198	215	197	197	155	160	157	161	151	151	224	224	221	221	135	170	196	196	112	117	208	155	218	148	154	176	155
H-04-05_30	H-04-05	153	158	144	144	?	?	204	204	155	155	159	163	151	163	222	222	221	227	137	173	198	198	112	115	210	157	218	148	154	176	155
H-04-05_31	H-04-05	153	153	140	140	198	215	197	201	162	162	155	155	151	151	224	224	227	227	170	177	191	191	112	115	210	157	218	148	154	176	155
H-05-01_01	H-05-01	153	158	144	144	198	217	195	199	155	164	157	159	161	161	224	229	212	227	170	184	191	198	103	112	214	157	214	148	154	178	155
H-05-01_02	H-05-01	158	163	144	144	198	217	199	217	153	164	157	159	155	161	224	229	212	218	170	177	191	191	112	117	214	155	212	148	154	178	153
H-05-01_03	H-05-01	158	163	144	148	198	217	199	217	153	164	155	157	155	161	222	227	209	209	173	173	191	191	108	115	214	155	214	148	154	176	153
H-05-01_04	H-05-01	158	163	144	148	198	217	195	201	153	155	157	159	149	159	222	227	209	209	170	177	191	191	108	115	212	155	?	148	154	176	153
H-05-01_05	H-05-01	156	156	142	144	198	217	217	217	151	153	157	159	149	161	222	227	209	227	170	170	191	198	108	112	212	155	?	148	154	176	153
H-05-01_06	H-05-01	146	151	142	144	198	198	199	199	155	164	157	157	149	161	222	222	209	221	182	184	194	194	103	112	214	155	212	?	154	176	153
H-05-01_07	H-05-01	146	151	142	144	202	221	199	217	153	164	157	159	149	149	222	227	209	216	170	170	191	191	112	115	214	155	212	?	154	176	153
H-05-01_08	H-05-01	156	156	140	144	198	217	201	201	153	153	155	157	149	155	222	227	209	209	170	177	191	191	97	115	?	157	212	?	154	178	155
H-05-01_09	H-05-01	151	156	142	144	198	217	199	199	153	155	157	159	155	155	224	229	218	221	177	182	191	191	108	117	214	157	214	148	154	176	153
H-05-01_10	H-05-01	151	156	142	142	198	215	199	217	151	155	155	157	149	149	224	229	218	227	173	173	191	191	108	112	214	157	214	152	154	178	153
H-05-01_11	H-05-01	151	156	144	148	198	215	220	220	155	155	157	157	149	161	227	233	214	214	177	184	191	191	112	115	216	157	216	152	154	182	157
H-05-01_12	H-05-01	153	158	144	148	198	215	195	206	155	155	157	157	151	168	224	229	212	218	173	173	191	191	115	115	214	157	212	152	154	180	155
H-05-01_13	H-05-01	153	158	144	144	198	198	199	199	155	155	155	157	161	161	222	229	212	218	177	180	191	198	94	108	214	157	?	148	154	178	155
H-05-01_14	H-05-01	153	158	144	144	198	198	199	199	155	155	155	157	149	161	222	227	216	216	170	180	191	191	115	115	214	157	214	148	154	178	153
H-05-01_15	H-05-01	158	158	144	144	198	217	199	199	153	155	155	159	149	168	222	222	209	216	173	177	191	191	103	112	214	157	212	148	154	178	153
H-05-01_16	H-05-01	146	151	140	140	181	181	195	199	153	153	157	159	149	149	224	229	209	209	170	180	191	191	115	115	214	155	212	148	154	176	153
H-05-01_17	H-05-01	151	156	138	142	198	217	201	201	155	155	157	159	149	161	224	224	209	216	170	170	191	191	108	115	216	157	212	?	154	176	153
H-05-01_18	H-05-01	153	158	140	144	202	217	201	201	155	155	159	163	149	168	224	229	?	?	177	177	191	191	115	117	216	157	212	148	154	176	153
H-05-01_19	H-05-01	146	146	138	138	196	196	217	217	155	155	157	159	161	168	224	229	209	209	170	177	191	191	112	115	214	157	212	?	154	176	153
H-05-01_20	H-05-01	156	158	138	140	202	202	217	217	153	155	159	163	155	163	222	222	209	209	173	173	191	191	108	112	214	157	212	?	154	178	155
H-05-01_21	H-05-01	146	151	140	142	198	217	217	217	155	155	157	159	151	155	224	229	212	212	170	180	191	191	108	115	214	157	214	?	154	178	153
H-05-01_22	H-05-01	146	151	142	142	196	196	192	192	155	155	157	163	153	166	227	227	214	227	173	182	191	191	108	112	212	157	214	?	154	178	153
H-05-01_23	H-05-01	146	151	142	144	196	196	199	217	155	164	157	159	149	161	222	229	212	212	177	182	191	191	112	117	214	157	216	154	154	182	157
H-05-01_24	H-05-01	156	156	140	144	198	217	195	199	155	155	157	159	149	155	222	224	212	221	177	182	191	191	97	112	214	157	214	152	154	180	155
H-05-01_25	H-05-01	158	158	140	144	196	196	217	217	155	155	159	163	149	149	224	229	209	209	170	180	191	191	108	115	214	157	214	152	154	178	155
H-05-01_26	H-05-01	158	158	140	144	198	215	199	217	155	164	157	159	155	168	224	229	209	230	173	173	191	191	108	112	214	157	214	148	154	178	153
H-05-01_27	H-05-01	156	156	138	142	181	217	199	217	153	155	157	159	149	149	222	229	209	209	170	173	191	194	108	112	216	157	214	148	154	178	153
H-05-01_28	H-05-01	?	?	138	140	198	217	195	195	155	155	157	157	149	155	222	229	209	221	173	173	191	191	108	112	212	157	212	148	154	176	153
H-05-01_29	H-05-01	151	156	138	138	196	202	199	217	155	160	157	159	149	149	224	224	209	227	170	180	191	191	103	108	214	157	?	?	154	176	153
H-05-01_30	H-05-01	146	151	140	144	198	198	199	199	155	160	159	163	149	149	222	227	209	209	170	177	191	191	108	112	214	157	212	148	154	176	153
H-05-01_31	H-05-01	146	151	140	144	198	217	199	217	155	160	157	159	149	149	224	224	212	212	170	170	191	191	108	108	214	157	212	?	154	176	153
H-05-01_32	H-05-01	151	156	138	142	198	217	?	?	155	155	157	157	149	168	222	222	218	227	173	177	191	191	97	108	216	157	212	?	154	178	153
H-05-01_33	H-05-01	151	156	142	144	198	217	217	217	153	155	157	157	159	166	227	227	214	230	180	180	194	194	112	115	214	157	214	?	154	178	153
H-05-01_34	H-05-01	153	158	140	140	196	196	195	195	164	164	155	157	155	155	224	224	221	232	177	182	191	191	115	115	216	157	214	?	154	178	153
H-05-01_35	H-05-01	158	158	144	148	?	?	195	195	155	155	159	165	155	161	224	229	212	221	170	177	191	191	115	115	214	157	216	?	154	182	157
H-05-01_36	H-05-01	153	158	142	144	196	196	199	199	151	164	157	159	155	155	224	229	218	227	173	177	191	191	97	115	214	157	216	?	154	180	155
H-05-01_37	H-05-01	146	153	144	148	198	198	199	199	153	155	157	159	149	155	224	229	218	227	170	170	191	191	108	115	214	157	214	148	154	178	155
H-05-01_38	H-05-01	151	156	135	135	193	193	217	217	151	164	157	159	155	168	224	229	218	227	170	173	191	198	115	119	216	157	212	148	154	178	153
H-05-01_39	H-05-01	156	156	135	135	196	198	199	217	155	155	157	163	149	149	224	224	216	218	170	177	191	191	108	112	212	157	214	148	154	178	153
H-05-01_40	H-05-01	151	156	142	144	198	198	199	217	153	155	157	159	155	161	224	224	209	218	173	177	191	191	108	115	212	157	212	148	154	176	153
H-05-01_41	H-05-01	146	151	140	144	196	196	199	217	151	155	157	159	155	161	224	224	209	218	177	180	191	191	115	115	216	157	212	148	154	176	153
H-05-01_42	H-05-01	146	146	138	138	193	202	217	217	153	155	157	159	155	161	224	229	221	221	177	177	191	191	112	112	216	157	212	?	154	176	153
H-05-01_43	H-05-01	146	146	142	144	193	193	199	217	155	164	155	157	151	155	224	224	221	230	173	173	191	191	115	115	214	157	212	?	154	178	153
H-05-01_44	H-05-01	151	156	142	144	202	202	199	217	153	164	157	159	153	159	227	233	214	227	173	182	191	191	115	115	216	157	212	?	154	178	153
H-05-01_45	H-05-01	158	158	142	144	196	202	199	217	153	155	157	159	149	155	224	224	221	227	173	177	191	191	97	115	212	157	214	?	154	176	153
H-05-01_46	H-05-01	146	153	140	142	198	217	217	217	155	160	155	163	149	155	224	229	212	227	177	177	191	191	115	115	214	157	214	?	154	178	153
H-05-01_47	H-05-01	146	146	140	144	196	206	199	199	153	155	157	163	155	161	224	229	218	230	170	173	191	191	103	112	216	157	216	154	154	182	157
H-05-01_48	H-05-01	158	158	140	142	198	202	199	199	153	153	157	157	149	155	222	227	216	223	177	182	191	191	112	112	214	157	216	152	154	178	155
H-05-01_49	H-05-01	151	156	140	144	185	217	199	217	153	164	157	159	149	155	222	229	209	218	161	177	191	198	99	108	214	157	214	148	154	178	155
H-05-01_50	H-05-01	146	151	138	140	196	202	199	199	153	155	157	159	155	155	222	229	221	232	173	180	191	191	108	115	214	157	214	148	154	178	153
H-06-02_01	H-06-02	153	158	144	144	202	221	201	201	155	155	157	165	153	166	222	222	221	232	139	180	198	198	108	112	?	216	218	152	152	182	159
H-06-02_02	H-06-02	?	?	?	?	?	?	?	?	?	?	?	?	?	?	?	?	?	?	?	?	?	?	?	?	218	216	216	152	152	180	?
H-06-02_03	H-06-02	153	158	140	140	198	215	201	201	155	157	157	157	163	170	224	224	216	221	177	182	196	196	112	112	216	216	216	152	152	180	155
H-06-02_04	H-06-02	153	158	140	140	196	215	197	197	155	162	157	157	151	170	222	233	216	221	182	182	198	198	99	108	216	216	216	152	152	180	155
H-06-02_05	H-06-02	153	158	140	140	196	215	201	201	153	157	161	161	163	170	222	233	221	225	177	182	198	198	108	115	216	214	214	152	152	180	155
H-06-02_06	H-06-02	153	158	138	140	196	215	201	201	155	155	155	163	163	170	222	233	216	221	137	177	201	201	99	108	?	214	214	152	152	178	153
H-06-02_07	H-06-02	153	158	144	144	196	215	201	201	155	157	155	163	149	149	222	222	209	227	164	173	196	196	112	112	210	216	214	152	150	178	153
H-06-02_08	H-06-02	153	158	140	144	196	215	204	204	153	153	151	157	151	159	222	222	221	221	177	177	201	205	108	112	?	214	214	152	150	178	153
H-06-02_09	H-06-02	153	158	140	144	196	215	201	201	155	155	155	155	151	151	222	233	221	227	173	177	196	196	99	117	?	214	214	152	150	178	153
H-06-02_10	H-06-02	153	158	144	144	196	215	199	199	153	157	151	157	151	159	229	229	221	227	180	180	196	196	99	108	210	216	214	152	150	180	153
H-06-02_11	H-06-02	153	158	140	144	198	215	199	199	155	160	159	165	170	170	222	233	221	225	177	177	196	196	108	108	212	216	214	152	150	180	153
H-06-02_12	H-06-02	153	158	144	144	215	217	204	204	155	155	161	161	166	170	224	224	221	238	139	177	196	196	108	117	208	216	216	152	152	178	153
H-06-02_13	H-06-02	153	158	140	140	215	215	201	201	155	155	163	163	159	170	224	224	221	225	177	180	196	196	101	108	?	216	216	152	152	178	153
H-06-02_14	H-06-02	153	158	140	140	198	215	199	199	155	155	157	157	159	163	224	224	218	225	180	188	196	196	99	108	214	216	218	152	152	182	157
H-06-02_15	H-06-02	153	158	144	144	196	215	197	197	155	157	155	163	149	149	227	227	227	227	173	177	196	196	108	108	214	216	216	152	152	180	155
H-06-02_16	H-06-01	146	153	138	140	196	215	204	204	157	160	161	161	151	159	222	222	214	223	173	180	198	198	108	112	216	216	214	152	152	180	155
H-06-02_17	H-06-01	153	158	144	151	196	215	201	201	153	155	161	165	149	149	224	224	223	221	173	182	196	203	99	108	214	214	214	152	152	178	153
H-06-02_18	H-06-01	153	158	138	138	196	215	201	201	157	157	157	161	149	159	222	222	218	225	182	182	191	203	108	108	214	214	214	152	152	178	153
H-06-02_19	H-06-01	153	158	138	138	196	215	190	190	155	155	157	161	151	159	227	227	214	225	182	188	196	196	108	108	210	214	214	152	150	178	153
H-06-02_20	H-06-01	153	153	144	144	196	215	201	201	153	157	157	161	151	151	222	224	221	227	173	184	196	196	103	108	214	214	214	152	150	178	153
H-06-02_21	H-06-01	153	158	140	144	196	215	201	201	162	173	157	157	151	151	224	224	216	225	182	182	196	196	103	112	?	214	214	152	150	178	153
H-06-02_22	H-06-01	153	158	144	144	198	215	201	201	160	162	157	157	151	151	224	224	221	225	182	188	198	203	115	115	210	216	214	152	150	178	153
H-06-02_23	H-06-01	153	158	144	144	200	217	201	201	155	162	157	161	170	170	224	229	225	225	177	184	198	198	108	112	212	216	214	152	150	180	153
H-06-02_24	H-06-01	153	158	140	144	198	215	201	201	160	164	161	163	151	170	224	224	218	225	177	182	196	196	97	103	218	216	216	152	152	178	153
H-06-02_25	H-06-01	153	158	144	144	198	215	201	201	153	160	155	161	151	170	227	227	218	232	182	182	196	196	97	103	?	216	216	152	152	178	153
H-06-02_26	H-06-01	153	158	140	140	196	215	197	197	155	162	159	159	151	159	224	224	221	221	173	180	201	201	108	108	?	216	218	152	152	182	157
H-06-02_27	H-06-01	153	158	140	144	196	215	201	201	153	162	161	161	159	170	222	222	221	221	182	182	196	201	103	108	218	216	216	152	152	180	155
H-06-02_28	H-06-01	153	158	140	140	215	215	197	197	153	153	159	159	151	159	224	224	221	227	182	188	191	203	115	117	216	216	216	152	152	180	153
H-06-02_29	H-06-01	153	158	140	140	196	215	201	201	155	164	159	159	151	170	224	224	221	234	182	182	201	201	97	108	216	214	214	152	152	180	155
H-06-02_30	H-06-01	153	158	144	144	196	215	201	201	155	162	155	155	151	170	224	224	221	223	175	180	196	196	108	112	212	214	214	152	150	178	153
H-06-02_31	H-06-01	153	158	140	144	196	215	201	201	157	164	157	157	151	151	224	224	209	221	175	188	196	196	108	108	216	216	214	152	150	178	153
H-06-02_32	H-06-01	153	158	140	144	196	215	197	197	155	155	157	157	159	170	227	227	221	221	170	180	191	203	108	108	210	214	214	152	150	178	153
H-06-02_33	H-06-01	153	158	144	144	198	198	201	201	115	155	157	157	151	170	224	224	209	221	177	188	196	196	108	108	?	214	214	152	150	178	153
H-06-02_34	H-06-01	153	158	144	144	215	217	201	201	157	162	157	157	153	170	227	227	196	225	170	175	196	196	108	108	210	216	214	152	150	178	153
H-06-02_35	H-06-01	153	158	140	144	198	215	199	199	155	155	157	157	151	170	224	224	223	223	164	182	191	201	108	108	216	216	214	152	150	180	153
H-06-02_36	H-06-01	158	158	140	140	198	215	201	201	?	?	155	161	151	170	224	224	221	225	166	170	196	196	97	97	?	216	216	152	152	178	153
H-06-02_37	H-06-01	153	158	140	144	196	215	201	201	157	162	155	163	170	170	224	224	223	225	177	177	196	196	94	108	?	216	218	152	152	178	153
H-06-02_38	H-06-01	158	158	140	144	196	215	199	199	155	162	157	159	151	163	224	224	225	225	173	180	196	196	108	108	214	?	218	152	154	182	157
H-06-02_39	H-06-01	153	158	140	144	196	215	199	199	153	155	157	155	159	170	224	224	221	225	182	180	198	203	94	108	214	?	?	148	154	180	?
H-06-02_40	H-06-01	153	158	138	144	196	215	197	197	155	155	155	159	159	170	222	227	221	234	135	175	191	203	108	108	214	157	218	148	154	178	157
H-06-02_41	H-06-01	153	158	140	144	196	215	197	197	160	171	155	155	149	149	224	224	221	232	135	175	191	201	108	108	214	157	218	148	154	178	155
H-06-02_42	H-06-01	153	158	140	144	196	215	199	199	151	164	157	157	159	159	224	224	223	225	175	180	196	196	94	108	214	155	216	148	154	178	155
H-06-02_43	H-06-01	153	158	140	144	196	215	199	199	155	162	157	159	151	159	222	227	227	227	175	175	196	203	108	108	212	155	216	148	150	176	155
H-06-02_44	H-06-01	153	158	144	144	198	215	201	201	155	155	161	163	151	159	222	222	192	223	177	188	196	203	108	112	212	155	218	146	150	178	155
H-06-02_45	H-06-01	153	158	144	153	200	217	199	199	157	167	161	161	151	151	224	224	212	225	177	184	201	201	108	115	212	155	216	148	152	178	155
H-06-02_46	H-06-01	158	158	140	144	242	242	201	201	157	157	159	161	149	149	222	224	225	225	184	188	191	191	108	115	214	155	216	148	154	178	155
H-06-02_47	H-06-01	153	158	140	144	221	242	197	197	155	155	155	155	149	170	224	224	214	221	175	188	198	198	108	112	214	155	218	148	154	178	?
H-06-02_48	H-06-01	146	153	140	144	221	242	197	197	155	162	155	155	151	170	224	224	221	221	173	184	201	201	94	117	214	155	218	148	154	180	?
H-06-04_01	H-06-04	146	153	144	151	200	217	201	201	160	160	155	155	151	170	224	224	230	230	180	184	196	201	112	112	214	155	212	148	150	178	153
H-06-04_02	H-06-04	153	158	144	148	198	215	201	208	164	169	157	157	149	149	222	222	225	225	161	180	196	196	108	112	212	155	212	148	150	178	153
H-06-04_03	H-06-04	153	158	140	140	196	215	201	201	162	162	155	155	149	149	222	222	227	230	180	180	196	203	119	121	216	155	212	146	150	178	153
H-06-04_04	H-06-04	153	158	140	151	196	215	201	201	155	160	155	157	149	149	222	227	221	227	177	177	189	189	112	119	?	155	212	148	150	178	153
H-06-04_05	H-06-04	153	158	140	144	196	196	201	201	157	162	157	157	149	149	222	227	230	230	173	180	196	196	115	119	214	155	212	146	150	178	153
H-06-04_06	H-06-04	153	158	140	140	196	215	201	201	155	155	157	157	149	170	222	222	223	230	168	177	201	198	99	112	216	155	218	146	150	178	153
H-06-04_07	H-06-04	153	158	144	144	196	215	201	201	153	153	155	159	149	149	217	222	214	221	180	184	196	201	112	112	214	155	?	146	152	178	153
H-06-04_08	H-06-04	153	158	140	140	198	215	201	201	155	155	155	161	151	163	222	227	221	221	180	184	201	201	112	115	216	?	218	146	152	178	153
H-06-04_09	H-06-04	153	158	144	144	198	215	201	201	155	155	157	157	151	151	222	222	223	221	177	180	201	201	108	112	?	?	225	158	?	180	155
H-06-04_10	H-06-04	153	158	140	144	198	217	201	201	157	155	159	159	151	170	222	222	221	221	177	177	196	196	108	112	216	?	225	158	154	182	157
H-06-04_11	H-06-04	153	158	144	144	198	217	201	201	155	155	155	155	153	170	227	227	227	227	182	182	196	196	112	115	216	157	216	152	154	180	?
H-06-04_12	H-06-04	153	158	144	144	196	217	199	199	155	155	155	155	151	151	222	227	225	225	180	180	196	196	112	117	216	157	212	152	154	180	155
H-06-04_13	H-06-04	153	158	140	144	198	215	201	201	153	157	155	155	149	151	222	224	225	230	182	182	196	196	103	115	214	?	212	152	152	180	155
H-06-04_14	H-06-04	158	158	144	144	196	215	201	206	157	157	155	155	151	170	222	227	225	227	184	184	201	201	97	115	?	216	214	152	152	180	155
H-06-04_15	H-06-04	153	158	140	140	196	215	201	201	155	157	155	155	151	151	222	227	218	230	188	188	201	201	108	117	212	216	214	152	150	178	155
H-06-04_16	H-06-04	158	158	140	144	196	215	199	199	155	160	155	155	149	149	222	227	227	227	188	188	196	201	108	112	212	214	214	152	150	178	153
H-06-04_17	H-06-04	153	158	140	144	196	215	201	201	155	162	?	?	149	149	224	224	221	230	177	188	196	201	97	108	212	214	214	152	150	178	153
H-06-04_18	H-06-04	158	158	144	148	196	215	201	201	155	157	155	155	149	149	224	224	225	230	188	188	196	201	108	112	?	214	214	152	150	178	153
H-06-04_19	H-06-04	153	158	140	144	196	215	201	201	155	155	151	151	151	170	224	224	230	230	182	188	196	196	115	115	?	214	214	152	150	178	153
H-06-04_20	H-06-04	153	153	144	144	196	198	201	208	160	160	157	159	151	151	222	222	227	227	180	188	196	196	108	112	214	214	214	152	150	178	153
H-06-04_21	H-06-04	158	158	153	153	198	198	199	199	157	157	155	155	151	151	227	227	214	230	182	188	201	201	108	117	216	216	214	152	150	178	155
H-06-04_22	H-06-04	158	158	144	144	?	?	201	201	155	157	155	155	153	153	227	227	225	230	184	188	196	196	108	112	?	216	214	152	150	178	153
H-06-04_23	H-06-04	158	158	144	144	200	215	201	201	157	157	155	155	151	151	222	227	218	218	180	180	201	201	108	117	?	216	216	152	152	178	155
H-06-04_24	H-06-04	153	158	?	?	198	198	186	201	155	157	155	155	151	170	227	227	225	230	175	180	196	196	108	115	?	216	218	152	152	182	157
H-06-04_25	H-06-04	158	158	?	?	196	196	201	201	155	155	155	155	151	151	217	217	227	227	180	180	196	196	108	117	214	216	216	152	152	180	155
H-06-04_26	H-06-04	153	158	140	144	196	215	186	201	153	157	155	159	149	151	222	222	214	225	177	177	196	196	108	112	216	216	216	152	152	180	155
H-06-04_27	H-06-04	153	158	140	144	196	215	201	201	157	155	155	155	149	149	217	224	227	227	180	188	150	196	108	108	210	216	214	152	152	180	155
H-06-04_28	H-06-04	153	158	?	?	200	217	208	208	153	157	155	155	151	170	217	217	223	230	173	177	262	262	108	112	?	214	214	152	150	178	153
H-06-05_01	H-06-05	153	158	138	144	202	221	201	201	?	?	157	157	159	176	224	224	?	?	173	180	196	196	108	115	216	157	?	161	152	?	157
H-06-05_02	H-06-05	146	153	138	138	202	221	201	206	?	?	157	157	151	151	222	222	?	?	166	175	201	201	112	130	?	150	216	161	152	?	155
H-06-05_03	H-06-05	153	158	138	140	202	221	201	201	?	?	159	159	151	151	217	217	?	?	177	184	198	201	108	112	?	153	214	161	152	180	157
H-06-05_04	H-06-05	153	158	140	144	202	221	199	199	?	?	157	161	151	151	217	217	?	?	184	184	201	201	108	128	214	155	?	161	152	180	157
H-06-05_05	H-06-05	153	158	140	144	202	221	201	208	?	?	155	155	151	176	222	222	223	223	177	177	196	196	112	121	214	157	214	161	152	180	155
H-06-05_06	H-06-05	158	158	140	140	221	221	197	208	?	?	157	161	151	151	217	217	218	227	175	177	150	196	103	108	214	153	214	161	152	180	155
H-06-05_07	H-06-05	153	158	138	144	202	221	201	201	?	?	159	165	159	163	217	217	225	227	166	166	196	205	115	108	214	?	?	161	152	180	155
H-06-05_08	H-06-05	153	158	140	144	202	221	201	201	?	?	159	159	151	159	222	222	227	240	?	?	191	201	108	108	212	155	222	161	152	180	157
H-06-05_09	H-06-05	153	158	140	144	200	221	201	201	?	?	159	159	151	163	224	224	218	225	175	184	191	191	108	108	214	153	212	161	152	180	157
H-06-05_10	H-06-05	153	158	140	144	202	221	201	201	?	?	161	163	151	159	224	224	223	225	?	?	196	196	108	108	212	153	?	161	152	180	157
H-06-05_11	H-06-05	158	158	140	144	202	221	201	201	?	?	157	163	153	163	222	222	223	225	177	177	196	196	108	108	212	153	?	161	152	180	157
H-06-05_12	H-06-05	153	158	140	144	202	221	199	208	?	?	159	159	151	159	224	224	187	214	177	180	196	196	108	108	214	153	?	161	152	180	157
H-06-05_13	H-06-05	153	158	138	140	202	221	197	206	?	?	155	161	151	159	222	224	216	230	175	177	196	196	103	128	216	150	?	161	152	182	157
H-06-05_14	H-06-05	158	161	140	144	200	221	197	206	?	?	159	159	151	159	217	222	214	223	175	182	198	198	108	108	216	153	216	161	152	?	155
H-06-05_15	H-06-05	153	158	140	140	200	221	201	208	?	?	155	159	151	176	222	222	212	218	177	177	196	201	108	108	216	153	?	161	152	180	157
H-06-05_16	H-06-05	153	153	138	140	200	221	197	208	?	?	157	159	151	159	217	222	223	227	173	177	150	196	108	119	214	153	?	161	152	180	157
H-06-05_17	H-06-05	153	158	138	140	202	221	150	201	?	?	159	159	151	151	217	222	216	227	173	180	196	196	94	112	214	155	214	161	152	180	157
H-06-05_18	H-06-05	153	158	138	144	202	221	197	197	?	?	159	159	151	159	217	222	216	227	177	177	196	196	108	115	214	155	?	161	152	180	157
H-06-05_19	H-06-05	153	158	138	144	200	221	197	208	?	?	159	159	151	151	222	222	209	216	177	182	196	196	108	130	214	155	?	161	152	180	157
H-06-05_20	H-06-05	153	158	140	140	200	221	197	206	?	?	157	159	151	151	222	222	216	223	132	166	150	198	108	121	214	157	?	161	152	180	157
H-06-05_21	H-06-05	153	153	140	140	202	221	201	201	?	?	157	157	151	163	222	227	227	232	128	180	198	198	108	108	214	?	?	161	152	180	157
H-06-05_22	H-06-05	153	158	140	144	202	221	201	201	?	?	157	165	151	151	227	227	223	227	188	188	201	201	108	103	214	155	?	161	152	180	157
H-06-05_23	H-06-05	153	158	140	144	221	221	201	201	?	?	155	157	151	151	222	222	218	221	?	?	196	201	108	108	214	?	?	161	152	180	157
H-06-05_24	H-06-05	153	158	140	144	202	221	199	208	?	?	157	157	151	176	224	224	209	216	177	177	196	196	103	103	214	153	?	161	152	180	157
H-06-05_25	H-06-05	153	153	140	144	202	221	201	201	?	?	155	157	151	151	222	224	216	218	166	166	196	201	108	124	216	155	?	161	152	182	157
H-06-05_26	H-06-05	153	153	140	140	202	202	199	199	?	?	155	157	151	151	222	222	218	225	173	177	201	201	103	108	?	157	214	161	152	184	157
H-06-05_27	H-06-05	153	153	138	138	202	221	199	199	?	?	155	157	151	151	?	?	212	216	166	166	201	201	108	108	?	?	?	156	?	182	157
H-06-05_28	H-06-05	153	158	138	144	221	221	201	208	?	?	155	155	151	170	222	224	221	227	166	166	196	196	108	112	214	150	?	161	152	182	157
H-06-05_29	H-06-05	153	158	140	140	202	221	199	199	?	?	157	155	151	151	222	222	223	227	177	182	196	196	103	108	214	155	?	161	152	180	155
H-06-05_30	H-06-05	146	153	138	140	200	221	201	201	?	?	157	157	151	159	222	222	223	221	173	180	196	196	103	108	214	157	?	161	152	182	155
H-06-05_31	H-06-05	153	153	138	138	202	221	201	201	?	?	151	163	151	159	?	?	216	218	173	173	196	201	108	108	?	150	?	161	152	182	155
H-06-05_32	H-06-05	153	158	140	140	202	221	201	201	?	?	157	165	151	151	222	222	227	230	184	184	196	196	108	108	212	150	?	161	152	182	157
H-06-05_33	H-06-05	153	158	144	144	202	221	201	208	?	?	157	159	153	176	227	227	230	234	177	184	196	196	112	117	212	150	212	161	152	182	157
H-06-05_34	H-06-05	153	158	138	140	202	221	201	201	?	?	155	155	?	?	222	222	232	232	173	175	?	?	108	108	214	155	?	161	152	180	157
H-06-05_35	H-06-05	153	158	140	140	202	221	201	201	?	?	155	161	151	170	222	222	223	227	173	173	?	?	112	112	214	157	?	161	152	182	157
H-06-05_36	H-06-05	153	158	138	144	202	221	201	201	?	?	157	161	151	151	222	222	221	225	173	177	?	?	108	112	214	155	?	161	152	182	157
H-06-05_37	H-06-05	146	153	138	144	202	221	201	201	?	?	155	157	159	159	217	224	221	227	170	182	196	196	108	108	216	157	?	161	152	182	157
H-06-05_38	H-06-05	153	158	140	144	202	221	201	201	?	?	155	163	151	159	217	222	218	230	170	182	198	198	108	108	216	153	?	161	152	182	157
H-06-05_39	H-06-05	153	158	138	138	202	221	201	201	?	?	155	157	176	176	222	227	216	227	173	170	196	196	108	108	216	157	?	161	152	180	155
H-06-05_40	H-06-05	153	158	138	140	202	221	201	201	?	?	157	161	151	170	222	222	227	230	173	177	196	201	108	108	216	157	214	161	152	180	157
H-06-05_41	H-06-05	153	153	138	138	221	221	201	201	?	?	155	157	151	176	222	222	209	216	173	170	196	196	124	124	?	150	?	161	152	180	157
H-06-05_42	H-06-05	153	153	138	140	200	221	201	201	?	?	151	155	151	176	222	222	209	223	166	180	196	201	108	108	216	157	?	161	152	180	155
H-06-05_43	H-06-05	158	158	138	144	202	221	199	208	?	?	157	161	197	197	227	227	218	225	177	184	150	150	108	108	216	150	?	161	152	180	157
H-06-05_44	H-06-05	153	158	140	144	202	221	201	201	?	?	157	165	203	203	222	222	199	230	177	177	150	150	108	108	216	153	?	161	152	180	157
H-06-05_45	H-06-05	153	158	138	144	221	221	199	199	?	?	157	157	?	?	222	222	214	230	177	177	196	201	112	112	?	?	?	158	?	180	157
H-06-05_46	H-06-05	153	158	140	144	202	221	201	201	?	?	155	155	151	151	222	222	218	227	177	177	196	196	108	112	216	157	?	161	152	180	157
H-06-05_47	H-06-05	158	158	138	140	202	221	201	201	?	?	159	157	151	163	222	227	221	227	?	?	196	196	108	119	216	157	?	161	152	180	157
H-06-05_48	H-06-05	153	153	140	140	202	202	201	201	?	?	155	157	151	151	222	227	209	227	177	177	196	196	108	117	214	157	?	161	152	180	157
H-06-05_49	H-06-05	153	158	140	144	202	221	199	206	?	?	155	155	151	151	222	222	223	227	173	170	196	196	115	119	216	155	?	161	152	180	157
H-07-01_01	H-07-01	158	158	140	144	202	221	197	197	155	155	155	157	151	151	224	227	218	221	184	184	191	196	99	115	216	157	220	148	150	176	157
H-07-01_02	H-07-01	153	158	140	140	202	202	199	199	155	164	157	157	151	176	224	227	216	223	175	182	201	201	108	119	214	150	?	161	152	182	155
H-07-01_03	H-07-01	153	153	140	151	202	221	201	201	157	164	159	159	151	159	227	227	212	223	177	184	196	196	108	112	214	157	?	161	152	182	155
H-07-01_04	H-07-01	158	158	135	148	206	206	197	197	162	162	157	163	155	182	224	224	209	223	184	188	196	201	115	115	212	153	214	161	152	182	155
H-07-01_05	H-07-01	153	153	135	144	206	225	206	206	160	160	155	155	155	159	222	227	214	230	184	184	201	198	108	115	214	153	214	161	152	182	155
H-07-01_06	H-07-01	153	158	138	144	206	225	206	206	162	177	155	155	155	155	222	222	212	216	170	184	189	191	103	108	212	155	?	161	152	182	155
H-07-01_07	H-07-01	153	158	135	140	206	225	208	208	162	162	155	159	155	176	224	224	225	225	170	170	189	196	103	112	212	155	202	161	152	180	155
H-07-01_08	H-07-01	153	158	135	140	206	225	201	201	162	162	155	155	163	176	222	222	212	216	177	177	189	196	103	115	212	155	?	161	152	180	155
H-07-01_09	H-07-01	153	158	138	148	206	225	197	201	155	162	155	155	155	155	224	224	223	223	184	184	196	196	115	115	212	155	?	161	152	180	155
H-07-01_10	H-07-01	153	158	135	144	206	225	199	201	162	162	155	155	155	168	222	222	216	225	182	182	196	196	103	121	214	159	?	161	152	180	155
H-07-01_11	H-07-01	146	153	140	144	206	225	150	197	162	162	155	155	155	155	222	227	214	214	175	184	196	196	94	115	214	157	?	139	152	180	157
H-07-01_12	H-07-01	153	153	135	140	206	225	201	201	162	171	159	157	155	159	222	222	216	223	170	182	201	201	108	115	?	157	220	161	152	182	157
H-07-01_13	H-07-01	153	158	140	144	206	225	199	201	162	162	157	163	155	168	222	227	216	230	164	182	189	198	108	112	216	150	193	139	152	182	155
H-07-01_14	H-07-01	158	161	148	148	206	225	201	201	155	155	157	157	151	163	222	227	212	227	175	188	220	220	94	121	212	150	?	139	152	?	157
H-07-01_15	H-07-01	153	158	140	148	206	225	152	199	162	162	155	155	151	170	222	227	214	214	173	177	220	220	97	115	212	150	?	139	152	180	155
H-07-01_16	H-07-01	153	153	138	144	206	225	201	201	155	155	155	159	163	176	227	227	212	212	173	184	225	225	108	115	212	153	214	161	152	182	155
H-07-01_17	H-07-01	153	158	140	140	206	225	197	201	155	155	157	157	151	151	224	224	212	212	184	184	220	220	115	115	214	153	214	161	152	182	155
H-07-01_18	H-07-01	153	153	140	144	206	225	192	192	155	162	155	155	151	176	224	224	218	218	184	184	220	225	108	115	?	153	207	161	152	182	155
H-07-01_19	H-07-01	153	153	138	140	206	225	192	201	155	155	155	155	151	170	224	224	218	218	173	175	225	225	115	115	210	153	?	161	152	182	155
H-07-01_20	H-07-01	153	158	138	140	206	225	152	199	155	155	157	161	151	170	222	222	218	230	161	184	220	225	97	115	?	153	?	161	152	182	155
H-07-01_21	H-07-01	153	158	138	138	206	225	197	201	155	162	155	157	151	170	224	224	218	230	180	184	225	238	103	119	214	153	?	161	152	182	155
H-07-01_22	H-07-01	153	163	140	144	206	225	208	208	155	162	157	157	151	151	224	224	218	227	170	184	225	225	108	112	214	150	?	161	152	180	157
H-07-01_23	H-07-01	153	153	140	148	206	225	201	201	155	162	157	157	151	163	222	222	216	225	184	188	225	231	97	115	214	150	?	161	152	182	157
H-07-01_24	H-07-01	153	158	144	151	206	225	201	201	162	162	159	159	151	170	222	227	218	218	175	177	220	220	99	115	216	153	?	161	152	182	157
H-07-01_25	H-07-01	153	158	138	140	206	225	192	199	155	155	157	157	151	170	224	227	212	218	175	180	201	201	97	108	212	150	?	161	152	182	157
H-07-01_26	H-07-01	153	158	140	148	206	225	201	208	162	177	157	157	170	176	222	227	216	221	173	184	191	191	108	115	216	155	?	161	152	180	155
H-07-01_27	H-07-01	158	158	140	140	206	225	192	199	162	177	155	155	151	163	224	224	216	218	184	184	198	201	103	115	233	155	?	161	152	182	155
H-07-01_28	H-07-01	158	158	135	140	206	225	201	201	155	164	155	155	151	163	227	227	218	225	173	184	198	201	108	112	233	150	?	161	152	182	157
H-07-01_29	H-07-01	153	158	135	144	206	225	197	208	155	155	155	155	163	170	224	224	218	218	173	180	191	196	94	112	212	153	?	139	152	180	155
H-07-02_01	H-07-02	153	158	140	144	200	221	201	201	155	164	155	155	151	163	222	222	212	225	180	184	191	191	103	112	214	155	218	148	154	176	?
H-07-02_02	H-07-02	153	153	140	144	200	200	208	208	155	155	157	163	151	163	222	222	212	225	170	180	191	191	103	119	214	155	218	148	154	176	155
H-07-02_03	H-07-02	153	153	138	140	221	221	201	201	155	155	151	157	151	159	224	224	225	225	173	184	198	198	108	115	214	157	218	?	154	176	155
H-07-02_04	H-07-02	153	153	140	140	202	202	197	197	155	155	155	155	151	151	227	227	225	225	173	173	201	201	108	115	214	157	?	?	154	176	155
H-07-03_01	H-07-03	153	158	140	151	206	225	197	206	157	164	159	159	151	163	224	224	221	227	175	182	196	196	97	115	?	155	218	148	152	182	155
H-07-03_02	H-07-03	146	153	138	144	225	225	199	199	155	155	155	161	149	149	227	224	212	212	173	175	196	201	108	112	233	155	?	161	152	182	157
H-07-03_03	H-07-03	158	158	135	144	206	225	199	201	155	164	155	159	149	149	222	227	218	227	170	170	196	196	94	108	?	155	207	161	152	182	155
H-07-03_04	H-07-03	146	153	140	144	206	225	197	197	155	162	155	155	151	159	222	222	218	227	173	182	196	196	103	112	214	155	?	161	152	182	157
H-07-03_05	H-07-03	153	153	140	144	206	225	152	197	155	155	159	159	151	163	224	227	212	227	173	182	198	198	108	115	214	150	214	161	152	182	157
H-07-03_06	H-07-03	153	158	140	144	206	225	197	197	155	162	163	163	151	151	222	222	225	227	175	184	201	201	97	115	214	159	?	161	152	182	157
H-07-03_07	H-07-03	153	153	140	140	206	225	199	201	155	164	161	161	151	151	227	227	218	232	173	175	196	196	103	115	214	155	?	161	152	182	157
H-07-03_08	H-07-03	153	158	140	144	206	225	152	201	155	155	161	161	151	163	224	224	216	227	182	184	196	196	112	112	212	155	216	146	152	182	153
H-07-03_09	H-07-03	153	158	140	144	206	225	197	197	157	162	155	155	149	151	227	227	218	225	170	182	191	198	94	115	?	153	216	146	152	182	153
H-07-03_10	H-07-03	153	153	140	144	206	225	199	199	155	162	155	159	149	149	222	222	221	227	182	182	181	191	108	108	?	153	216	146	152	182	153
H-07-03_11	H-07-03	153	158	138	144	206	225	199	199	155	155	155	155	151	163	224	224	216	216	170	184	?	?	103	115	?	155	216	146	152	182	153
H-07-03_12	H-07-03	153	158	144	144	206	225	199	199	151	162	155	155	151	151	222	222	212	212	180	180	196	196	108	108	?	153	216	146	152	182	153
H-07-03_13	H-07-03	153	153	138	140	206	225	192	201	155	162	155	155	159	159	224	224	221	227	173	173	196	196	108	108	?	155	216	146	152	182	153
H-07-03_14	H-07-03	153	158	140	140	206	225	190	201	160	173	155	155	151	163	227	227	218	221	173	184	196	196	97	108	?	157	214	146	150	182	153
H-07-03_15	H-07-03	158	158	140	140	206	225	152	201	151	155	155	155	151	159	224	224	221	221	173	184	191	191	103	115	212	155	216	146	152	182	153
H-07-03_16	H-07-03	146	153	138	144	206	225	199	199	155	162	155	155	163	170	222	227	227	227	180	188	196	196	97	115	212	155	216	146	152	182	153
H-07-03_17	H-07-03	146	153	138	140	206	225	199	199	155	155	157	157	163	170	222	227	216	227	175	180	196	196	97	108	?	153	216	148	152	182	153
H-07-03_18	H-07-03	146	153	138	140	202	221	201	201	?	?	157	161	151	170	217	217	212	221	161	173	198	198	94	108	216	155	218	152	156	180	153
H-07-03_19	H-07-03	153	158	138	144	202	221	201	206	?	?	155	159	151	151	222	222	209	218	173	170	201	201	94	112	?	155	218	148	154	178	153
H-07-03_20	H-07-03	153	158	138	144	200	221	204	201	?	?	159	161	151	159	222	222	209	218	182	182	150	196	94	115	216	155	218	148	154	178	153
H-07-03_21	H-07-03	153	158	140	144	202	221	204	204	?	?	159	163	151	151	224	224	209	218	175	180	196	201	97	115	212	150	216	148	152	178	151
H-07-03_22	H-07-03	153	153	140	144	202	221	199	201	?	?	161	165	153	170	222	222	212	212	170	184	201	201	99	115	?	?	?	?	?	178	151
H-07-03_23	H-07-03	146	153	140	144	200	221	201	201	?	?	157	161	151	163	222	222	209	216	177	177	196	196	94	103	?	155	216	148	152	178	151
H-07-03_24	H-07-03	158	158	138	138	200	221	201	201	?	?	157	155	151	159	222	222	209	221	182	182	196	196	99	115	216	155	216	148	152	178	151
H-07-03_25	H-07-03	153	158	140	148	202	221	206	206	?	?	155	155	151	151	217	224	205	225	182	182	150	196	94	115	?	155	216	148	152	178	151
H-07-03_26	H-07-03	153	158	140	144	202	221	201	201	?	?	155	159	151	151	222	222	214	221	177	177	196	196	94	115	216	155	?	148	152	178	151
H-07-03_27	H-07-03	153	158	138	144	202	221	201	201	?	?	155	155	151	163	222	222	225	225	170	170	196	196	108	115	212	?	?	148	154	178	151
H-07-03_28	H-07-03	153	153	144	144	202	221	201	201	?	?	155	159	151	151	224	224	209	218	180	180	196	196	103	117	214	157	218	148	154	180	153
H-07-03_29	H-07-03	153	158	140	144	185	221	201	201	?	?	155	159	151	151	217	217	218	218	168	168	191	196	94	115	220	157	220	152	158	180	155
H-07-03_30	H-07-03	146	153	133	140	202	221	201	206	?	?	157	163	151	163	222	222	216	227	182	182	196	196	94	115	212	157	218	152	156	180	153
H-07-03_31	H-07-03	146	153	135	140	202	221	201	201	?	?	159	159	151	159	222	222	209	225	173	173	150	196	94	112	214	155	218	148	154	178	151
H-07-03_32	H-07-03	153	158	138	140	202	221	199	206	?	?	159	161	151	151	222	222	230	230	180	188	196	196	94	108	212	?	216	148	152	178	151
H-07-03_33	H-07-03	146	153	140	140	202	221	201	201	?	?	157	161	151	151	222	227	218	230	170	170	196	196	94	112	210	155	216	148	152	178	151
H-07-03_34	H-07-03	146	153	138	140	202	221	197	197	155	155	155	159	151	170	222	222	221	221	161	180	196	196	97	112	212	155	216	148	152	178	151
H-07-03_35	H-07-03	153	158	140	140	202	221	199	199	155	155	155	155	151	163	224	224	214	214	170	182	196	196	97	115	?	155	?	148	152	178	151
H-07-03_36	H-07-03	146	153	138	138	185	221	199	199	155	160	155	159	149	149	222	222	214	212	177	184	196	196	103	115	212	155	216	148	152	178	151
H-07-03_37	H-07-03	153	158	135	144	202	221	201	201	155	160	155	155	149	149	222	227	209	223	177	184	196	196	103	108	216	155	216	148	152	178	151
H-07-03_38	H-07-03	146	153	135	138	202	221	201	201	153	160	155	155	149	170	222	224	216	216	170	188	191	191	115	115	216	155	?	148	152	178	151
H-07-03_39	H-07-03	146	153	138	144	202	221	201	201	151	153	155	155	151	163	222	227	216	227	177	177	196	196	103	115	212	155	216	148	154	178	151
H-07-03_40	H-07-03	158	158	138	144	202	221	199	199	153	160	155	159	149	149	222	222	216	223	173	184	196	196	94	112	216	155	?	148	154	178	153
H-07-03_41	H-07-03	153	158	138	138	202	221	152	197	155	155	157	157	149	149	222	227	225	225	168	168	196	196	94	112	212	157	220	152	158	180	155
H-07-03_42	H-07-03	158	158	138	144	202	221	201	201	151	155	155	155	159	163	224	229	212	212	188	188	196	196	94	112	218	155	218	152	156	180	153
H-07-03_43	H-07-03	146	153	140	144	202	221	201	201	155	162	155	159	151	163	222	227	225	225	184	184	196	196	108	112	212	155	218	148	154	178	153
H-07-03_44	H-07-03	158	161	140	144	202	221	201	201	162	171	159	159	163	163	227	227	216	221	188	188	196	196	108	112	214	155	?	148	154	178	151
H-07-03_45	H-07-03	153	153	140	140	200	221	206	206	155	160	155	155	149	163	222	227	216	223	170	188	191	196	97	108	210	155	216	148	152	178	151
H-07-03_46	H-07-03	153	158	140	140	202	221	152	199	155	160	157	159	149	163	222	222	214	212	184	184	?	?	94	130	216	155	?	148	152	178	151
H-07-03_47	H-07-03	158	158	140	140	202	221	192	201	151	160	157	157	149	159	227	227	221	227	180	195	196	196	112	115	214	155	216	148	152	178	151
H-07-03_48	H-07-03	153	158	138	140	202	221	192	201	157	157	155	159	149	149	222	222	218	227	180	195	196	196	108	115	212	155	216	148	152	178	151
H-07-03_49	H-07-03	153	153	135	138	202	221	152	192	151	153	155	155	149	163	224	224	214	216	161	184	198	198	108	115	?	155	?	148	152	178	151
H-07-03_50	H-07-03	153	158	135	144	202	221	199	199	155	160	155	155	149	149	227	227	212	223	166	188	196	196	112	112	212	155	?	148	152	178	151
H-07-03_51	H-07-03	153	153	135	135	202	221	199	199	160	169	155	155	149	149	227	227	212	212	177	188	196	196	103	112	216	155	218	148	154	178	153
H-07-03_52	H-07-03	153	158	140	140	202	221	197	197	153	162	157	161	149	149	222	222	212	212	164	188	196	196	103	112	?	157	?	148	154	178	153
H-07-03_53	H-07-03	146	153	138	140	202	221	199	199	155	155	161	161	149	149	224	224	212	223	161	188	196	196	103	115	?	157	220	152	158	?	155
H-07-03_54	H-07-03	146	153	140	144	202	221	199	199	160	162	155	161	149	170	222	227	209	225	173	173	191	191	112	115	210	155	218	152	154	180	155
H-07-03_55	H-07-03	153	158	140	140	202	221	201	201	155	155	161	161	151	151	222	227	227	227	175	188	198	196	108	115	210	?	218	148	154	178	153
H-07-03_56	H-07-03	153	158	140	144	202	217	197	201	155	155	157	161	149	149	222	222	214	214	161	166	?	?	112	112	?	150	218	148	152	178	153
H-07-03_57	H-07-03	153	158	138	140	200	221	199	199	155	160	155	155	149	163	224	224	223	225	182	180	?	?	108	115	210	155	218	142	152	178	153
H-07-03_58	H-07-03	146	153	140	140	200	221	201	201	155	160	159	161	149	149	222	222	221	221	173	180	?	?	108	119	?	155	218	?	152	178	153
H-08-03_01	H-08-03	153	158	135	140	200	221	197	201	162	162	155	155	151	163	222	222	212	227	177	184	189	189	108	115	208	155	216	148	158	176	157
H-08-03_02	H-08-03	146	153	138	140	202	221	197	199	162	162	155	155	151	151	222	222	212	218	184	184	191	191	97	108	206	155	218	148	154	176	155
H-08-03_03	H-08-03	153	158	144	148	202	221	201	201	155	162	159	159	151	151	222	224	221	227	177	177	196	196	108	112	210	157	?	148	154	178	155
H-08-03_04	H-08-03	146	146	138	138	221	221	204	206	155	162	155	155	151	151	222	222	218	227	180	180	191	191	108	108	208	155	218	148	154	176	155
H-08-04_01	H-08-04	146	153	135	140	202	221	199	199	162	162	155	155	170	170	222	222	218	218	170	184	189	196	94	112	?	?	?	?	?	?	?
H-08-04_02	H-08-04	146	153	138	140	202	221	199	199	155	162	155	155	170	170	222	222	221	221	132	168	189	189	115	121	212	155	?	148	154	176	155
H-08-04_03	H-08-04	153	158	140	140	202	202	?	?	155	160	155	155	151	170	222	222	223	223	180	184	189	189	108	108	214	157	216	148	154	176	155
H-08-04_04	H-08-04	153	153	140	140	200	221	197	201	157	162	155	155	163	170	222	222	218	218	180	180	189	191	94	94	214	157	218	148	154	176	155
H-08-04_05	H-08-04	153	158	140	144	202	221	150	192	160	164	155	155	151	170	222	224	225	225	177	177	196	196	108	108	214	157	218	148	154	176	155
H-08-04_06	H-08-04	153	153	138	140	202	221	201	201	162	162	155	155	170	170	222	222	218	218	177	188	189	189	94	103	216	157	220	148	154	176	155
H-08-04_07	H-08-04	153	158	135	140	202	221	150	197	157	162	155	161	151	163	224	224	209	227	166	188	189	189	112	115	216	157	?	148	156	176	155
H-08-04_08	H-08-04	158	158	140	144	202	202	199	199	162	162	159	159	159	159	227	227	218	225	168	188	198	198	108	112	216	157	?	148	154	176	155
H-08-04_09	H-08-04	153	158	138	144	202	221	152	199	157	164	159	165	151	151	224	224	221	223	188	188	201	201	112	112	214	157	?	148	154	176	155
H-08-06_01	H-08-06	153	153	138	140	196	215	199	199	155	162	155	159	149	151	222	222	218	221	168	175	191	191	112	112	214	157	?	148	154	176	157
H-08-06_02	H-08-06	153	153	140	140	196	215	150	199	155	162	155	159	151	159	222	222	218	223	175	180	189	189	112	121	214	155	218	148	154	176	155
H-08-06_03	H-08-06	153	158	138	140	198	215	192	206	151	164	157	161	151	151	222	222	218	225	184	188	191	191	108	108	214	155	216	148	158	176	155
H-08-06_04	H-08-06	153	158	138	138	200	217	206	206	162	164	159	163	159	163	222	227	218	218	168	188	198	198	115	108	214	155	218	148	152	176	155
H-08-06_05	H-08-06	146	146	135	140	200	221	199	199	155	155	157	157	163	163	222	222	227	227	180	184	189	191	115	121	214	155	218	148	152	176	155
H-08-06_06	H-08-06	153	158	138	140	202	202	192	199	155	155	155	155	151	170	222	222	227	227	168	180	198	198	108	108	?	?	?	?	?	?	?
H-08-07_01	H-08-07	153	158	138	140	198	215	150	192	155	155	155	155	151	159	222	222	212	227	182	188	191	196	103	108	214	157	220	152	150	176	155
H-08-07_02	H-08-07	146	153	138	138	196	215	152	201	155	162	155	155	151	170	222	222	218	227	180	188	189	189	108	108	216	157	?	148	154	176	155
H-08-07_03	H-08-07	153	158	140	140	196	215	197	206	155	164	155	159	151	151	222	222	218	225	177	182	189	191	115	115	216	157	?	148	154	176	155
H-08-07_04	H-08-07	153	158	138	140	215	215	201	208	155	162	151	155	149	149	222	222	218	227	188	188	189	189	112	112	214	157	?	148	150	176	155
H-08-07_05	H-08-07	153	158	138	138	196	215	147	197	157	157	155	155	149	149	222	222	209	218	168	180	189	189	108	108	214	155	218	148	154	176	155
H-08-07_06	H-08-07	153	158	135	140	196	215	150	197	162	162	159	159	149	170	222	222	216	227	180	180	198	198	108	108	214	155	218	148	154	176	153
H-08-07_07	H-08-07	158	161	140	140	196	215	208	208	155	162	157	157	151	159	222	222	216	216	168	182	198	198	108	117	214	155	?	148	158	176	155
H-08-07_08	H-08-07	153	158	138	144	215	215	152	201	155	162	157	157	151	159	224	224	212	218	180	182	196	196	108	108	212	155	218	148	150	176	155
H-08-07_09	H-08-07	146	153	140	140	198	198	192	201	162	162	159	159	151	159	224	224	216	227	184	184	191	191	112	112	214	155	214	148	154	176	155
H-08-07_10	H-08-07	153	153	144	140	198	217	150	197	157	157	163	163	151	159	222	222	218	225	170	184	196	196	112	112	214	155	216	148	154	176	157
H-08-07_11	H-08-07	153	158	140	140	198	215	192	197	157	155	161	161	151	151	222	224	212	212	182	188	196	196	97	97	214	157	?	148	154	176	155
H-08-07_12	H-08-07	158	158	135	140	196	215	152	201	162	173	155	155	151	163	222	222	216	218	168	184	191	191	103	108	214	157	218	148	154	176	155
H-08-07_13	H-08-07	158	158	138	144	196	215	192	201	155	155	155	155	151	159	222	222	212	227	168	180	189	196	108	128	216	157	218	148	150	176	155
H-08-07_14	H-08-07	158	158	138	138	196	215	150	197	155	155	155	155	151	159	222	222	216	227	168	177	196	196	112	124	?	157	?	148	152	176	155
H-08-07_15	H-08-07	153	158	140	140	196	215	201	201	162	162	155	159	151	159	222	222	216	216	182	182	189	196	108	121	216	157	?	148	154	176	155
H-08-07_16	H-08-07	153	158	138	138	196	215	201	201	155	162	155	159	170	170	222	222	218	221	177	184	189	189	108	108	214	157	?	148	154	176	155
H-09-01_01	H-09-01	151	156	142	142	198	198	199	217	157	157	157	165	151	163	222	227	212	223	180	180	?	?	112	112	216	155	195	127	156	180	155
H-09-01_02	H-09-01	151	156	140	142	198	217	199	220	164	177	157	157	153	166	224	224	221	221	188	188	?	?	108	119	214	155	193	125	154	178	153
H-09-01_03	H-09-01	151	158	140	142	196	198	199	217	155	155	163	167	149	168	222	222	212	218	170	184	?	?	108	119	216	155	193	123	154	178	151
H-09-01_04	H-09-01	146	151	140	142	196	198	199	217	155	164	157	159	149	149	222	222	212	218	170	184	?	?	112	115	212	155	193	123	152	178	151
H-09-01_05	H-09-01	151	151	142	144	198	198	199	217	157	177	157	159	149	161	222	224	223	238	182	188	?	?	115	117	?	155	?	123	152	178	151
H-09-01_06	H-09-01	153	153	142	144	193	202	199	217	155	155	157	163	149	161	227	227	209	216	180	180	?	?	106	119	?	155	?	123	150	178	151
H-09-01_07	H-09-01	151	151	140	140	198	217	199	199	157	175	155	159	151	151	217	224	209	216	170	182	191	191	106	117	216	155	195	123	152	178	151
H-09-01_08	H-09-01	151	156	144	144	198	198	192	201	155	164	157	159	149	168	222	224	221	221	170	170	194	194	108	115	?	155	193	123	152	178	151
H-09-01_09	H-09-01	151	151	140	142	198	215	199	199	153	160	155	157	149	149	222	222	218	218	177	177	194	194	106	115	216	155	?	123	154	178	151
H-09-01_10	H-09-01	153	153	142	144	198	217	192	192	153	160	157	157	149	161	222	222	221	221	180	188	194	194	112	124	216	155	195	123	152	178	151
H-09-01_11	H-09-01	151	151	142	144	198	198	199	199	160	177	155	159	149	155	217	217	218	218	168	170	194	194	94	115	214	155	193	123	152	178	151
H-09-01_12	H-09-01	156	156	140	140	217	217	199	201	160	160	157	159	149	149	222	222	216	221	177	182	194	194	108	112	?	155	?	123	152	178	151
H-09-01_13	H-09-01	146	151	140	144	198	198	199	199	155	160	157	163	151	151	222	227	214	221	170	180	198	198	112	115	?	155	?	123	152	178	151
H-09-01_14	H-09-01	151	151	142	144	198	217	195	201	157	175	153	159	149	161	217	224	221	223	177	180	194	194	112	115	?	155	?	123	152	178	151
H-09-02_01	H-09-02	146	151	142	142	198	217	195	199	155	157	155	159	151	163	217	224	209	221	180	180	191	191	112	119	212	155	?	123	152	178	151
H-09-02_02	H-09-02	146	151	142	144	198	217	199	199	155	160	159	165	149	161	217	224	209	221	170	180	191	191	112	119	216	155	?	123	152	178	151
H-09-02_03	H-09-02	151	151	142	144	198	198	199	199	155	157	155	157	149	149	217	224	221	223	180	182	194	194	112	115	?	157	197	?	156	180	155
H-09-02_04	H-09-02	146	151	142	144	198	217	199	199	164	164	155	157	149	149	222	227	209	218	180	184	198	198	108	112	212	155	?	?	154	178	151
H-09-02_05	H-09-02	151	151	142	144	198	217	195	195	155	175	157	159	149	161	222	227	221	236	170	182	191	194	103	124	?	155	193	123	150	178	151
H-09-02_06	H-09-02	153	153	142	144	198	217	199	199	153	153	153	155	155	161	222	222	209	216	170	180	?	?	112	124	216	150	?	127	156	180	153
H-09-02_07	H-09-02	146	151	142	144	198	198	201	201	157	175	157	159	149	161	217	224	221	236	161	182	191	191	103	124	214	155	195	127	152	180	153
H-09-02_08	H-09-02	151	153	142	144	217	217	192	192	157	175	153	157	149	161	222	229	209	223	180	188	?	?	112	115	?	155	?	148	152	178	151
H-09-02_09	H-09-02	151	153	142	144	198	217	199	199	157	175	155	157	155	163	222	227	216	221	180	188	191	194	108	121	?	155	?	148	152	178	151
H-09-02_10	H-09-02	146	151	142	144	198	217	199	199	160	160	155	157	149	149	222	222	209	227	180	180	191	191	94	115	212	155	218	148	154	178	153
H-09-02_11	H-09-02	151	156	142	144	217	217	199	199	155	155	157	159	151	159	222	227	218	223	170	184	191	191	106	115	216	155	216	148	150	178	151
H-09-02_12	H-09-02	156	156	142	144	198	217	199	199	155	157	155	157	151	151	222	222	216	221	180	182	191	194	94	115	216	155	?	148	154	178	151
H-09-02_13	H-09-02	146	151	142	142	217	217	199	199	157	164	153	155	149	155	222	227	221	221	177	182	194	194	103	121	?	155	216	148	150	178	151
H-09-02_14	H-09-02	151	156	142	144	198	217	199	201	155	160	153	157	151	166	222	227	216	221	180	182	194	194	94	112	214	155	218	?	154	180	153
H-09-02_15	H-09-02	156	156	140	140	198	217	199	199	160	164	153	157	151	151	222	227	209	221	173	177	191	191	94	124	218	157	218	152	158	180	155
H-09-02_16	H-09-02	153	153	140	144	198	217	195	201	160	160	153	157	149	155	222	227	216	221	177	182	191	194	94	94	?	157	?	152	156	180	155
H-09-03_01	H-09-03	146	151	140	144	193	202	195	195	160	164	159	159	149	149	224	224	216	216	177	180	?	?	103	117	?	155	?	123	152	178	151
H-09-03_02	H-09-03	151	156	140	144	196	196	199	217	151	151	157	163	149	149	217	217	218	218	161	170	?	?	112	115	?	?	?	?	?	?	?
H-09-03_03	H-09-03	151	153	142	144	217	217	199	199	160	160	157	163	149	155	222	222	214	214	168	177	191	191	103	119	212	155	?	148	150	178	151
H-09-03_04	H-09-03	156	156	142	142	198	198	199	199	153	157	157	157	149	168	222	222	216	216	168	177	194	194	103	115	?	155	?	123	150	178	151
H-09-03_05	H-09-03	146	151	140	144	196	202	217	217	164	177	157	159	149	155	222	222	209	216	168	177	?	?	115	119	?	155	?	148	152	178	151
H-09-03_06	H-09-03	151	153	142	144	?	?	199	201	151	151	?	?	?	?	224	229	221	221	168	170	?	?	?	?	?	?	?	161	?	?	155
H-09-03_07	H-09-03	151	156	142	144	198	217	192	201	155	160	157	159	155	155	222	222	216	230	168	177	194	194	112	112	?	153	?	129	158	180	155
H-09-03_08	H-09-03	146	151	138	140	193	193	195	217	164	164	155	157	149	149	222	227	221	238	161	177	189	189	112	112	202	157	195	123	156	180	155
H-09-03_09	H-09-03	151	156	140	144	196	196	195	217	153	157	155	159	149	149	222	227	221	227	180	184	194	201	108	108	216	155	193	125	154	178	151
H-09-03_10	H-09-03	146	151	140	144	198	198	199	217	155	155	159	163	149	149	222	229	218	227	182	193	191	198	106	121	216	155	193	123	154	178	151
H-09-03_11	H-09-03	146	151	142	144	198	202	199	220	155	157	159	165	151	166	222	224	221	227	170	184	191	194	112	117	212	155	?	123	152	178	151
H-09-03_12	H-09-03	?	?	142	144	198	198	199	217	164	164	155	157	149	149	222	229	218	223	164	188	191	191	108	115	212	155	193	123	152	178	151
H-09-03_13	H-09-03	146	153	142	144	193	202	199	199	153	157	157	163	149	149	222	222	221	223	182	182	194	194	94	117	214	155	193	123	152	178	151
H-09-03_14	H-09-03	146	153	142	144	198	198	199	217	155	155	155	157	149	149	217	224	221	221	177	182	194	194	115	119	216	155	?	123	152	178	151
H-09-03_15	H-09-03	146	151	142	142	198	217	199	199	153	155	155	163	149	149	217	222	209	218	168	168	194	194	103	119	?	155	193	123	150	178	151
H-09-03_16	H-09-03	153	153	142	144	198	198	199	217	157	160	157	159	149	149	217	222	216	218	180	184	?	?	108	119	?	155	?	123	152	178	151
H-09-03_17	H-09-03	146	151	140	144	193	198	195	217	155	157	157	159	149	161	222	227	209	209	177	182	194	194	94	119	212	155	193	?	152	178	151
H-09-03_18	H-09-03	156	156	140	144	191	198	195	217	155	155	157	159	149	149	222	227	216	230	168	177	194	194	115	119	?	155	?	125	154	178	151
H-09-03_19	H-09-03	146	151	140	144	191	191	199	217	164	177	157	159	155	168	217	222	216	221	168	168	191	191	112	119	?	155	?	127	154	180	153
H-09-03_20	H-09-03	146	151	142	142	198	217	201	206	153	155	157	165	149	149	217	222	214	221	170	182	194	194	108	117	?	155	?	129	158	180	155
H-11-01_01	H-11-01	146	153	140	140	196	196	192	192	160	164	155	155	149	149	217	222	218	230	164	182	196	196	112	117	210	214	214	152	150	178	153
H-11-01_02	H-11-01	153	153	138	138	198	198	201	201	155	160	155	157	151	163	222	222	225	227	184	184	191	198	108	115	?	214	214	152	150	178	153
H-11-01_03	H-11-01	146	153	140	140	198	215	201	201	155	160	157	159	163	163	217	217	227	227	182	182	191	209	117	119	?	214	214	152	150	178	153
H-11-01_04	H-11-01	158	158	140	140	198	215	201	201	157	164	159	159	151	163	222	222	227	227	182	184	191	198	112	117	214	214	214	152	150	178	153
H-11-01_05	H-11-01	146	153	140	140	200	217	201	201	157	160	161	161	153	166	217	217	221	227	184	188	191	198	108	115	212	216	214	152	150	180	155
H-11-01_06	H-11-01	158	158	144	140	198	215	192	199	137	140	157	161	151	151	222	224	221	232	170	188	196	196	108	124	?	216	216	152	152	178	153
H-11-01_07	H-11-01	153	153	140	140	198	215	192	201	162	162	157	161	151	151	?	?	223	223	170	188	191	198	108	119	212	216	216	152	152	178	155
H-11-01_08	H-11-01	153	153	140	140	196	215	192	192	160	160	155	161	151	159	224	224	223	223	170	184	189	205	108	117	?	216	218	152	152	182	157
H-11-01_09	H-11-01	146	146	140	140	196	215	197	197	162	162	155	155	151	151	224	224	221	225	170	182	191	191	108	115	214	216	216	152	152	180	155
H-11-01_10	H-11-01	153	153	140	140	196	215	192	192	157	160	144	144	149	149	224	224	221	227	182	182	191	191	108	121	216	216	216	152	152	180	155
H-11-01_11	H-11-01	146	153	140	140	196	196	192	192	160	173	157	157	151	159	222	227	223	227	173	180	196	196	108	108	212	216	214	152	152	178	155
H-11-01_12	H-11-01	146	153	140	144	196	196	201	201	160	164	161	161	151	159	222	222	221	227	180	180	196	196	108	121	212	214	214	152	150	178	153
H-11-01_13	H-11-01	146	153	140	144	196	196	197	206	157	173	155	155	151	159	222	222	218	223	182	188	196	209	115	124	?	214	214	152	150	178	153
H-11-01_14	H-11-01	153	153	140	144	196	198	192	201	157	162	157	157	151	151	222	222	223	227	182	182	196	196	103	115	?	214	214	152	150	178	153
H-11-01_15	H-11-01	146	146	140	140	198	198	192	192	162	162	157	157	151	151	222	222	221	221	173	182	191	209	117	121	?	214	214	152	150	178	153
H-11-01_16	H-11-01	146	153	144	144	200	200	201	208	157	160	155	161	151	151	222	222	221	221	177	184	198	198	112	112	?	214	214	152	150	178	153
H-11-01_17	H-11-01	153	153	144	144	198	198	192	192	160	164	159	163	151	159	222	222	218	227	182	182	191	203	112	115	?	216	214	152	152	180	153
H-11-01_18	H-11-01	146	153	140	144	198	198	192	201	162	177	159	159	149	149	222	222	221	221	182	182	191	209	112	124	?	216	216	152	152	178	153
H-11-01_19	H-11-01	153	153	140	144	196	215	192	192	162	162	155	155	151	159	222	222	218	223	182	188	191	196	108	119	?	216	216	152	152	180	153
H-11-01_20	H-11-01	153	153	140	140	196	215	192	199	160	160	157	157	149	149	222	222	221	223	182	182	191	205	115	119	?	216	218	152	152	182	157
H-11-01_21	H-11-01	153	153	140	140	196	215	192	192	162	162	159	161	149	159	222	222	221	223	182	188	191	203	119	121	220	216	216	152	152	180	155
H-11-01_22	H-11-01	153	153	140	140	215	215	192	192	157	173	161	161	149	159	222	222	218	227	173	188	196	196	115	117	216	216	216	152	152	180	155
H-11-01_23	H-11-01	158	158	140	140	196	196	197	206	162	162	161	161	149	149	222	222	218	227	182	182	191	209	108	115	210	216	214	152	152	178	153
H-11-01_24	H-11-01	153	153	140	144	196	215	201	206	160	160	157	157	159	163	222	222	218	227	173	182	191	191	112	119	216	214	214	152	152	178	153
H-11-01_25	H-11-01	146	153	140	140	198	213	201	201	155	160	155	161	151	151	222	222	218	227	182	184	191	191	115	115	216	214	214	152	150	178	153
H-11-01_26	H-11-01	153	158	140	140	198	217	192	201	157	173	161	161	151	159	222	222	221	227	166	182	196	196	115	117	?	214	214	152	150	178	153
H-11-01_27	H-11-01	146	153	144	144	200	217	204	204	160	160	159	161	151	151	222	227	221	227	182	188	196	196	119	121	?	214	214	152	150	178	153
H-11-01_28	H-11-01	153	158	140	140	215	217	206	206	160	164	159	159	159	159	222	222	230	230	166	182	191	209	108	117	?	214	214	152	150	180	153
H-11-01_29	H-11-01	153	153	140	140	198	215	192	192	155	157	155	159	151	151	222	227	205	218	182	182	196	196	108	124	210	216	214	152	150	180	155
H-12-04_01	H-12-04	146	146	135	135	202	202	199	199	?	?	157	157	153	166	?	?	192	221	173	180	196	196	115	117	210	155	214	161	152	180	157
H-12-04_02	H-12-04	153	158	135	135	202	221	199	199	?	?	151	159	153	166	224	224	216	221	173	180	196	196	112	117	206	155	186	125	154	178	153
H-12-04_03	H-12-04	153	158	135	135	202	221	201	201	?	?	159	159	153	159	224	224	192	225	164	170	196	196	97	103	206	155	193	123	154	178	151
H-12-04_04	H-12-04	153	158	140	140	202	221	201	206	?	?	157	167	166	166	224	224	196	227	170	180	196	196	97	115	206	155	193	123	152	178	151
H-12-04_05	H-12-04	146	146	138	138	202	221	204	204	?	?	159	167	166	166	227	227	196	227	175	184	196	196	108	115	210	155	193	123	152	178	151
H-12-04_06	H-12-04	153	158	135	138	202	221	201	201	?	?	159	167	151	163	227	227	216	221	166	175	196	196	108	112	?	155	193	123	152	178	151
H-12-04_07	H-12-04	153	158	138	138	202	221	199	208	?	?	157	161	151	163	224	224	218	225	182	182	196	196	108	112	?	155	216	148	152	178	151
H-12-04_08	H-12-04	146	153	138	138	202	221	206	206	?	?	159	167	151	163	222	222	218	223	?	?	150	196	108	108	?	155	216	148	152	178	151
H-12-04_09	H-12-04	153	158	135	135	202	221	199	199	?	?	157	157	151	170	217	224	214	223	173	173	196	196	108	112	?	155	?	123	152	178	151
H-12-04_10	H-12-04	153	158	140	140	202	221	204	204	?	?	157	167	163	163	222	222	223	223	170	170	196	196	112	115	?	155	?	125	154	178	151
H-12-04_11	H-12-04	153	158	135	135	200	221	199	199	?	?	157	157	151	163	224	224	223	223	173	180	196	196	108	117	?	?	?	?	163	178	153
H-12-06_01	H-12-06	153	158	135	135	202	221	197	206	?	?	155	163	151	163	222	222	190	221	173	173	196	196	108	117	?	157	?	161	152	182	157
H-12-06_02	H-12-06	153	158	140	140	200	221	197	199	?	?	155	163	151	151	222	227	221	221	170	170	196	201	115	117	?	153	?	161	152	180	157
H-12-06_03	H-12-06	158	161	135	135	202	221	197	206	?	?	155	155	149	151	222	227	190	221	164	170	198	198	108	117	210	157	214	161	152	180	157
H-12-06_04	H-12-06	158	158	140	140	202	221	199	208	?	?	155	155	197	197	224	224	218	232	168	168	150	150	108	117	210	157	?	161	152	180	155
H-12-06_05	H-12-06	158	158	138	138	202	221	201	201	?	?	155	157	201	201	222	222	196	227	166	173	150	150	108	115	210	157	?	161	152	180	155
H-12-06_06	H-12-06	153	158	135	135	202	221	199	208	?	?	155	155	153	166	224	224	192	223	?	?	198	198	108	115	?	150	?	161	152	180	157
H-12-06_07	H-12-06	153	158	138	138	200	221	199	199	?	?	157	157	153	166	224	224	190	221	166	168	150	196	103	112	210	150	?	161	152	180	157
H-12-06_08	H-12-06	153	158	140	140	202	221	197	199	?	?	155	163	153	153	222	222	190	221	164	173	198	198	112	115	210	150	?	161	152	180	157
H-12-06_09	H-12-06	153	158	140	140	200	221	197	199	?	?	155	163	153	153	224	224	190	221	170	170	150	196	108	112	210	171	214	161	152	180	157
H-12-06_10	H-12-06	158	158	135	135	202	221	201	201	?	?	155	155	153	166	222	222	190	221	164	170	198	198	103	108	210	171	?	161	152	180	157
H-12-06_11	H-12-06	158	158	135	135	202	221	199	199	?	?	155	163	153	166	224	224	190	221	164	173	201	198	108	117	?	171	?	161	152	180	157
H06-07-01	H-06-07	153	158	140	140	196	215	201	201	155	155	155	159	151	151	224	224	230	230	177	177	189	196	103	108	?	157	218	148	150	182	?
H06-07-02	H-06-07	153	153	140	144	196	215	201	206	155	155	157	159	149	149	224	224	216	230	173	177	196	196	108	108	210	157	?	148	156	180	157
H06-07-03	H-06-07	153	153	140	144	196	215	204	206	155	155	161	161	151	151	224	224	216	223	173	177	196	196	108	115	210	157	220	148	150	180	?
H06-07-04	H-06-07	158	158	140	144	196	215	201	208	151	162	155	159	149	149	224	224	227	230	173	177	?	?	108	115	210	157	?	148	154	178	?
H06-07-05	H-06-07	153	153	140	144	196	215	201	201	157	162	163	163	151	170	224	224	227	227	177	177	?	?	108	115	208	157	?	148	154	178	?
H06-07-06	H-06-07	153	158	140	140	196	215	201	206	155	160	163	165	151	151	224	224	227	230	177	177	?	?	112	115	208	155	?	148	154	176	?
H06-07-07	H-06-07	153	153	140	144	196	215	201	201	155	155	165	165	151	151	224	224	227	230	175	175	?	?	108	117	206	155	?	148	158	176	?
H06-07-08	H-06-07	153	153	140	144	198	215	201	201	157	157	165	165	151	151	224	224	216	227	173	175	201	201	112	115	206	155	218	146	150	178	?
H06-07-09	H-06-07	153	153	144	144	200	217	201	201	157	157	161	161	151	151	224	224	227	227	177	177	?	?	112	112	208	155	?	148	154	178	?
H06-07-10	H-06-07	153	158	140	144	198	215	201	201	155	155	159	163	151	151	224	224	218	227	180	180	201	198	103	112	?	155	?	?	154	?	155
H06-07-11	H-06-07	153	153	140	144	198	215	201	201	155	155	155	163	149	149	224	224	230	230	177	177	196	201	115	115	210	155	?	148	154	178	155
H06-07-12	H-06-07	153	158	140	140	196	215	201	201	155	155	157	157	151	170	224	224	216	227	173	180	189	189	103	115	210	157	218	148	154	178	155
H06-07-13	H-06-07	153	158	140	140	196	215	199	199	153	160	157	157	149	149	224	224	218	227	173	184	191	196	99	115	210	157	?	148	152	182	155
H06-07-14	H-06-07	?	?	?	?	?	?	?	?	?	?	?	?	?	?	?	?	?	?	?	?	?	?	?	?	210	157	220	148	156	176	155
H06-07-15	H-06-07	153	153	140	144	196	215	201	204	153	155	159	159	149	149	227	227	216	227	173	180	?	?	108	115	210	157	?	148	154	176	155
H06-07-16	H-06-07	146	153	140	140	196	215	206	206	155	160	159	163	149	149	227	227	225	227	173	182	?	?	108	128	210	155	?	148	154	176	155
H06-07-17	H-06-07	153	158	140	144	196	215	197	197	151	162	167	167	149	149	227	227	218	230	184	184	196	196	108	128	?	?	?	?	154	?	155
O-01-01_01	O-01-01	151	151	142	142	200	221	188	201	157	157	155	161	151	151	222	222	216	227	168	168	198	198	?	?	214	155	209	148	154	178	153
O-01-01_02	O-01-01	151	151	138	138	200	221	188	201	157	164	157	157	145	163	222	222	216	221	168	168	198	198	?	?	212	157	209	148	154	178	153
O-01-01_03	O-01-01	151	151	138	138	200	221	197	201	157	157	157	157	151	151	222	222	216	216	168	168	198	198	?	?	212	155	209	148	154	178	153
O-01-01_04	O-01-01	151	151	138	138	200	221	197	201	157	157	157	161	151	151	222	222	216	227	168	168	198	198	97	97	212	155	?	148	154	178	153
O-01-01_05	O-01-01	151	151	142	142	200	221	188	201	157	157	161	161	151	163	222	227	216	227	170	170	198	198	?	?	212	153	218	148	154	178	153
O-01-01_06	O-01-01	153	153	142	142	200	221	199	201	160	160	161	163	151	151	224	224	216	216	170	170	198	198	?	?	212	147	207	148	154	178	153
O-01-01_07	O-01-01	153	153	138	138	200	221	201	201	160	160	?	?	145	145	222	222	218	230	170	170	198	203	?	?	212	155	209	148	154	178	153
O-01-01_08	O-01-01	153	153	138	138	200	221	201	201	157	157	?	?	145	145	222	222	218	218	168	168	198	198	?	?	212	157	?	148	154	178	153
O-01-01_09	O-01-01	?	?	135	135	202	221	201	201	160	160	161	161	151	151	222	222	214	214	175	175	198	198	97	103	212	155	218	148	154	?	155
O-01-01_10	O-01-01	?	?	135	135	202	221	201	201	160	160	161	161	151	151	222	222	214	214	175	175	198	198	97	97	214	155	220	148	154	?	157
O-01-01_11	O-01-01	?	?	138	138	202	221	204	204	162	162	161	161	151	151	224	224	214	214	175	175	198	198	97	97	214	157	?	148	154	180	155
O-01-01_12	O-01-01	?	?	135	135	202	221	201	201	160	160	161	163	151	163	202	202	214	214	170	170	196	196	97	97	214	157	?	148	154	178	153
O-01-01_13	O-01-01	?	?	135	135	202	221	201	201	160	160	161	163	151	163	222	227	214	214	170	170	196	196	97	97	214	155	216	148	154	178	153
O-01-01_14	O-01-01	?	?	?	?	202	221	201	201	160	160	161	161	151	163	222	222	214	214	170	170	196	196	99	103	212	157	218	148	154	178	153
O-01-01_15	O-01-01	?	?	?	?	202	221	201	201	160	160	161	163	151	163	222	222	214	214	170	170	198	198	97	99	212	155	218	148	154	178	153
O-01-01_16	O-01-01	?	?	135	135	202	221	199	199	160	160	161	163	151	163	222	222	216	225	170	170	198	203	99	99	212	155	218	148	154	178	153
O-01-01_17	O-01-01	151	151	138	138	200	221	201	201	157	157	?	?	145	145	222	222	218	218	168	168	198	198	?	?	212	153	218	148	154	178	153
O-01-01_18	O-01-01	?	?	135	135	202	221	188	188	160	160	161	161	151	151	222	222	214	214	170	170	198	198	97	101	212	155	?	148	154	178	153
O-01-01_19	O-01-01	153	153	138	138	200	221	197	201	157	157	?	?	145	145	222	222	218	218	168	168	198	198	?	?	212	155	218	148	154	178	153
O-01-01_20	O-01-01	?	?	135	135	202	202	?	?	160	160	155	161	151	151	?	?	214	214	170	170	196	203	99	99	214	155	218	148	154	178	153
O-01-01_21	O-01-01	?	?	135	135	202	221	201	201	160	173	151	161	151	151	222	222	214	225	170	170	198	198	101	108	212	157	218	148	154	180	153
O-01-01_22	O-01-01	?	?	135	135	202	221	201	201	160	173	151	161	151	151	222	222	214	225	170	170	196	196	99	112	214	155	218	148	154	182	157
O-01-01_23	O-01-01	?	?	135	135	202	221	188	199	160	160	161	161	151	151	222	222	214	214	170	170	198	198	97	101	214	157	218	152	152	180	153
O-01-01_24	O-01-01	?	?	138	138	202	221	188	188	160	160	161	161	151	151	224	224	214	214	170	170	198	198	97	103	214	155	218	148	150	178	153
O-01-01_25	O-01-01	153	158	138	138	200	221	206	206	160	160	161	163	151	151	222	227	214	214	170	170	198	198	108	108	?	157	218	148	150	178	153
O-01-01_26	O-01-01	153	158	138	138	200	221	188	199	157	157	157	157	151	151	222	227	214	214	170	170	198	198	97	97	?	?	?	?	?	?	?
O-01-01_27	O-01-01	153	158	135	135	200	221	188	188	157	157	161	163	151	151	222	227	214	225	170	170	198	198	103	103	?	155	218	148	150	178	153
O-01-01_28	O-01-01	153	156	135	135	200	221	188	197	157	157	163	163	151	151	222	227	216	225	170	170	198	198	103	103	214	157	?	144	150	178	153
O-01-01_29	O-01-01	153	156	135	135	200	221	199	199	157	157	163	163	151	151	222	227	225	225	170	170	198	198	97	103	212	157	218	144	150	178	153
O-01-01_30	O-01-01	153	156	135	135	200	221	188	197	157	157	161	161	151	151	222	227	214	225	170	170	198	198	?	?	216	157	?	146	150	178	153
O-01-01_31	O-01-01	153	156	135	135	200	221	201	201	157	164	161	163	151	151	?	?	214	225	170	170	198	198	103	103	?	157	218	146	150	178	153
O-01-01_32	O-01-01	153	156	135	135	200	221	201	201	160	160	161	163	151	151	?	?	214	225	170	170	198	198	97	108	?	?	?	?	?	?	?
O-01-01_33	O-01-01	153	153	138	138	200	221	201	201	157	157	157	163	151	151	?	?	214	225	170	170	?	?	97	97	216	157	218	146	152	178	153
O-01-01_34	O-01-01	153	158	138	138	200	221	201	201	157	157	161	161	151	151	222	227	230	230	173	173	198	198	97	108	?	157	218	146	152	180	155
O-01-01_35	O-01-01	153	153	?	?	200	221	188	188	160	160	161	163	151	163	222	227	218	230	173	173	198	198	103	108	?	157	220	148	154	180	157
O-02-01_01	O-02-01	153	153	135	135	200	200	188	188	160	160	155	161	151	182	222	227	225	238	170	177	198	205	103	103	185	157	212	148	154	178	153
O-02-01_02	O-02-01	153	153	142	142	200	221	197	197	160	160	155	161	163	182	222	227	225	238	170	177	198	205	99	103	185	157	212	148	154	176	153
O-02-01_03	O-02-01	153	153	135	135	202	202	197	197	160	160	161	163	163	170	222	222	225	225	170	180	198	205	99	99	214	?	212	148	154	176	153
O-02-01_04	O-02-01	153	153	135	135	200	200	188	188	160	160	155	155	163	163	222	222	218	225	170	170	198	198	99	99	216	157	212	?	154	176	153
O-02-01_05	O-02-01	153	153	142	142	200	221	188	188	160	160	161	161	151	151	222	227	227	227	170	170	198	198	99	99	214	157	212	148	154	178	153
O-02-01_06	O-02-01	153	153	135	142	202	221	188	188	160	160	161	161	151	151	222	227	218	227	175	175	198	198	101	115	214	155	212	146	150	178	153
O-02-01_07	O-02-01	153	153	135	135	200	221	188	197	160	160	155	161	151	163	222	222	225	238	175	175	198	198	115	115	?	?	225	158	150	178	153
O-02-01_08	O-02-01	153	153	142	142	200	221	188	199	160	160	161	161	151	163	222	227	225	238	177	177	198	205	99	103	214	155	212	146	150	178	153
O-02-01_09	O-02-01	153	153	135	142	200	221	188	188	160	160	161	161	151	163	222	227	218	230	177	177	198	203	101	101	212	155	212	146	152	178	153
O-02-01_10	O-02-01	153	153	135	142	200	200	188	188	160	160	155	161	151	163	224	229	218	218	177	177	205	205	101	101	214	155	212	146	152	180	155
O-02-01_11	O-02-01	153	153	138	138	200	221	188	188	160	160	155	161	151	163	222	222	218	225	177	177	198	198	103	115	?	?	225	158	154	182	157
O-02-01_12	O-02-01	153	153	144	144	200	221	190	190	162	162	155	161	151	166	224	229	218	227	180	180	198	205	103	112	?	155	?	144	148	178	153
O-02-01_13	O-02-01	153	153	138	138	200	200	188	188	164	164	155	161	151	163	222	227	218	230	175	175	198	198	115	115	216	157	220	152	148	182	155
O-02-01_14	O-02-01	153	153	135	142	200	221	188	201	164	164	157	161	151	163	222	227	227	240	175	175	198	203	103	103	214	157	?	152	148	180	155
O-02-01_15	O-02-01	153	153	135	142	200	200	188	188	162	162	155	161	151	163	222	224	218	227	175	175	203	203	103	115	214	155	?	146	148	178	153
O-02-01_16	O-02-01	153	153	135	135	200	200	188	188	160	160	155	161	163	163	227	227	218	230	170	170	203	203	103	103	216	157	214	?	154	178	155
O-02-01_17	O-02-01	153	153	135	144	200	221	188	188	162	162	161	161	163	163	222	222	218	230	175	175	203	203	103	115	214	157	?	148	148	178	153
O-02-01_18	O-02-01	?	?	?	?	?	?	?	?	?	?	?	?	?	?	?	?	?	?	?	?	?	?	?	?	214	155	218	158	148	178	153
O-02-01_19	O-02-01	153	153	135	142	200	221	201	201	160	160	157	161	151	163	222	222	218	230	170	170	198	198	103	103	214	157	214	?	154	178	153
O-02-01_20	O-02-01	153	153	138	138	200	200	188	188	160	160	157	157	163	163	222	222	218	230	170	170	198	205	103	115	216	157	214	152	154	178	155
O-02-01_21	O-02-01	153	153	144	144	202	221	190	190	162	162	157	161	151	166	229	229	230	230	173	173	198	203	101	103	216	157	216	?	154	182	157
O-02-01_22	O-02-01	153	153	138	142	200	221	188	199	160	160	155	161	163	163	222	222	218	227	177	177	198	203	103	103	214	155	212	148	150	178	153
O-02-01_23	O-02-01	153	153	135	135	200	221	188	188	160	160	161	161	163	163	222	227	227	238	177	177	198	198	115	115	214	155	?	146	150	178	153
O-02-01_24	O-02-01	153	153	135	142	200	221	188	199	160	160	161	161	151	163	224	224	218	218	177	177	198	198	103	103	214	155	212	148	150	178	153
O-02-01_25	O-02-01	153	153	135	142	200	200	188	188	160	160	161	161	151	163	?	?	218	230	177	177	198	205	99	101	212	155	212	148	150	178	153
O-02-02_01	O-02-02	153	153	142	142	200	221	201	201	160	160	155	161	151	151	222	229	225	245	173	173	198	198	97	108	208	157	214	148	154	178	153
O-02-02_02	O-02-02	153	153	135	135	202	202	199	199	160	160	155	161	151	168	227	227	225	245	173	173	201	201	97	103	210	157	214	152	154	178	153
O-02-02_03	O-02-02	153	153	135	142	202	221	199	199	160	160	155	161	151	159	222	227	225	225	170	170	201	201	108	108	210	157	212	148	154	178	153
O-02-02_04	O-02-02	153	153	135	135	200	221	188	199	160	160	155	161	151	151	222	227	221	221	170	170	201	201	101	103	210	157	212	?	154	178	153
O-02-02_05	O-02-02	153	153	142	142	200	221	197	197	160	160	161	161	151	151	222	227	225	245	170	170	201	201	103	108	210	157	212	?	154	178	153
O-02-02_06	O-02-02	?	?	142	142	200	221	199	199	160	160	155	155	151	159	222	222	225	245	173	173	201	201	97	97	210	157	214	148	154	178	153
O-02-02_07	O-02-02	153	153	135	142	200	221	201	201	160	160	155	161	151	155	?	?	218	245	173	173	198	198	97	99	210	157	212	?	154	178	155
O-02-02_08	O-02-02	153	153	138	142	200	221	188	201	162	162	155	161	151	151	222	222	218	225	177	177	198	198	101	108	208	157	214	148	154	178	153
O-02-02_09	O-02-02	153	153	142	144	202	221	201	201	162	162	161	161	151	151	?	?	225	225	175	175	201	201	103	108	208	155	212	148	154	178	153
O-02-02_10	O-02-02	153	153	138	138	202	221	188	201	162	162	155	161	168	168	227	227	225	245	175	175	201	201	97	108	210	157	216	?	154	180	157
O-02-02_11	O-02-02	153	153	135	142	200	200	199	199	160	160	161	161	151	168	222	229	225	245	175	175	198	198	97	108	208	157	214	152	154	178	155
O-02-02_12	O-02-02	153	153	135	135	200	200	199	199	160	160	155	161	151	170	222	227	225	238	175	175	198	198	97	108	?	?	?	?	?	?	?
O-02-02_13	O-02-02	153	153	135	135	202	202	197	197	160	160	155	161	155	168	222	227	218	225	175	175	198	198	97	108	208	157	?	148	154	178	155
O-02-02_14	O-02-02	153	153	135	135	202	202	199	199	160	160	155	161	151	170	227	227	240	240	175	175	198	198	97	108	206	157	214	?	154	176	153
O-02-02_15	O-02-02	153	153	?	?	202	202	201	201	160	160	155	161	151	159	222	229	221	245	175	175	?	?	99	108	210	157	212	148	154	178	153
O-02-02_16	O-02-02	153	153	135	135	200	200	201	201	160	160	155	161	151	159	222	222	225	225	175	175	198	198	101	108	210	157	212	?	154	178	153
O-02-02_17	O-02-02	153	153	135	135	200	221	199	199	160	160	155	161	159	168	222	227	225	238	175	175	198	198	97	108	210	157	212	142	154	176	153
O-02-02_18	O-02-02	153	153	135	135	200	221	188	199	160	160	155	155	151	151	222	222	218	225	175	175	198	203	101	108	210	157	212	142	154	178	153
O-02-02_19	O-02-02	153	153	138	138	200	221	199	199	162	162	155	161	151	170	222	227	225	245	175	175	201	201	103	108	210	157	214	142	154	178	155
O-02-02_20	O-02-02	153	153	138	144	202	221	201	201	162	162	155	161	151	172	224	229	225	245	177	177	198	198	101	108	210	157	214	142	154	178	153
O-02-02_21	O-02-02	153	153	138	138	200	221	199	199	160	160	161	161	151	151	222	229	218	240	175	175	198	198	103	108	210	157	214	142	154	178	155
O-02-02_22	O-02-02	153	153	135	135	200	221	?	?	160	160	155	155	151	151	222	222	218	225	175	175	198	198	?	?	210	157	216	142	154	180	157
O-02-02_23	O-02-02	153	153	135	135	200	221	188	188	160	160	161	161	151	155	227	227	225	245	175	175	201	201	97	112	210	157	216	152	154	178	155
O-02-02_24	O-02-02	153	153	142	142	202	221	199	199	160	160	161	161	151	151	222	227	225	225	175	175	201	201	103	108	208	157	214	152	154	178	155
O-02-02_25	O-02-02	153	153	135	142	202	221	197	197	160	160	155	155	151	159	222	229	225	245	175	175	201	201	101	108	208	157	212	148	154	178	153
O-02-02_26	O-02-02	153	153	135	135	200	221	188	188	160	160	155	161	151	151	227	227	221	245	175	175	201	201	101	108	210	157	214	148	154	178	153
O-02-02_27	O-02-02	153	153	135	135	200	221	188	188	160	160	157	157	151	163	222	222	225	230	175	175	198	198	97	97	206	155	?	158	148	178	153
O-02-02_28	O-02-02	153	153	135	135	200	200	188	188	160	160	155	161	151	163	224	229	225	230	175	175	198	205	97	103	206	155	218	146	148	178	153
O-02-02_29	O-02-02	153	153	135	135	200	221	188	188	160	160	157	157	151	163	222	222	225	230	175	175	198	205	97	97	?	?	218	146	148	178	153
O-02-02_30	O-02-02	153	153	138	138	200	221	188	188	160	160	157	157	151	151	222	229	225	230	175	175	198	198	97	103	208	155	?	146	148	178	153
O-02-02_31	O-02-02	153	153	142	142	202	221	190	190	162	162	155	161	151	151	224	229	225	230	177	177	198	198	97	97	208	?	218	148	148	180	155
O-02-02_32	O-02-02	153	153	138	138	200	221	188	188	160	160	161	161	151	151	222	229	225	225	170	170	201	205	97	103	216	?	220	148	148	182	157
O-02-02_33	O-02-02	153	153	135	135	200	200	188	188	160	160	155	171	151	151	229	229	225	230	170	170	198	205	97	103	210	157	214	148	154	178	153
O-02-02_34	O-02-02	153	153	135	135	200	200	188	197	160	160	161	161	151	151	?	?	225	230	170	180	198	205	103	103	210	157	212	148	154	178	153
O-02-02_35	O-02-02	153	153	135	142	200	221	188	201	160	160	155	161	151	163	222	222	225	238	170	180	205	211	103	115	?	?	?	?	?	?	?
O-02-02_36	O-02-02	153	153	135	142	202	202	?	?	157	157	155	161	163	163	222	227	225	238	170	180	205	211	103	115	210	157	212	?	154	178	153
O-02-02_37	O-02-02	153	153	135	135	202	221	197	197	160	160	161	161	151	151	222	222	221	238	170	177	198	198	101	101	210	157	214	148	154	178	153
O-02-02_38	O-02-02	153	153	135	135	200	200	188	188	160	160	161	161	151	151	222	222	221	221	170	170	198	198	101	101	210	157	212	142	154	178	155
O-02-02_39	O-02-02	153	153	135	135	200	200	188	188	160	160	161	161	151	163	229	229	225	230	170	170	198	198	101	101	210	157	214	142	154	178	153
O-02-02_40	O-02-02	153	153	135	135	200	200	188	188	160	160	155	161	151	151	222	222	225	225	170	170	198	205	101	101	210	157	214	142	154	178	155
O-02-02_41	O-02-02	153	153	135	135	200	200	188	188	160	160	155	161	151	151	222	222	225	238	170	180	?	?	103	103	210	157	216	142	154	180	157
O-02-02_42	O-02-02	153	153	144	144	202	221	199	204	162	162	161	161	151	166	224	224	225	238	173	173	198	205	103	103	210	157	216	152	154	180	155
O-02-02_43	O-02-02	153	153	144	144	200	221	201	201	160	160	161	161	151	166	222	229	225	240	170	170	198	205	103	103	208	157	214	148	154	180	155
O-02-02_44	O-02-02	153	153	135	135	200	200	188	201	160	160	155	161	151	163	222	222	227	227	173	177	205	205	97	103	216	157	214	148	154	178	155
O-03-01_01	O-03-01	153	153	?	?	200	200	199	199	162	162	155	161	151	151	229	229	230	232	177	177	201	205	?	?	214	155	212	146	150	178	153
O-03-01_02	O-03-01	153	153	138	138	200	221	197	197	160	160	155	161	151	155	222	229	227	230	168	168	201	201	?	?	?	155	216	146	150	178	153
O-03-01_03	O-03-01	153	153	135	135	200	221	199	199	160	160	155	171	151	151	222	222	227	230	168	168	201	201	103	112	214	157	?	146	150	178	153
O-03-01_04	O-03-01	151	151	135	135	200	200	199	199	160	160	155	171	151	151	222	222	227	230	168	168	201	201	?	?	?	155	225	158	152	178	153
O-03-01_05	O-03-01	151	151	138	138	200	200	199	199	160	160	155	171	149	149	222	222	227	230	168	168	201	201	112	112	216	155	218	146	152	180	155
O-03-01_06	O-03-01	153	153	138	138	200	221	197	197	160	160	155	171	151	168	222	222	227	230	166	166	201	201	103	112	?	?	?	148	?	182	157
O-03-01_07	O-03-01	151	151	138	138	200	221	197	197	160	160	155	155	151	155	222	227	227	247	166	166	198	198	97	112	216	157	220	152	154	180	151
O-03-01_08	O-03-01	151	151	135	135	200	221	197	197	160	160	155	155	151	155	222	222	?	?	166	166	198	198	97	97	214	157	212	152	152	180	155
O-04-01_01	O-04-01	153	153	138	138	202	202	197	197	160	160	161	161	151	151	?	?	221	221	173	173	198	198	103	103	206	157	195	123	154	178	153
O-04-01_02	O-04-01	153	153	138	138	202	221	199	199	160	160	153	161	151	151	?	?	221	221	175	182	?	?	103	108	206	157	195	123	154	178	153
O-04-01_03	O-04-01	?	?	?	?	?	?	?	?	?	?	?	?	?	?	?	?	?	?	?	?	?	?	?	?	206	178	197	123	154	178	153
O-04-01_04	O-04-01	153	156	138	138	202	221	199	199	160	160	157	157	151	151	?	?	221	221	173	173	205	205	103	108	206	147	195	123	154	178	153
O-04-01_05	O-04-01	153	153	135	135	202	221	197	197	160	160	153	157	151	151	?	?	218	221	173	182	198	205	103	108	204	155	195	123	152	178	153
O-04-01_06	O-04-01	?	?	?	?	?	?	?	?	?	?	?	?	?	?	?	?	?	?	?	?	?	?	?	?	206	155	195	123	152	178	153
O-04-01_07	O-04-01	?	?	?	?	?	?	?	?	?	?	?	?	?	?	?	?	?	?	?	?	?	?	?	?	206	155	195	123	154	178	153
O-04-01_08	O-04-01	153	153	135	135	202	221	199	199	160	160	153	153	151	163	?	?	221	221	175	175	198	198	108	108	206	155	197	123	154	180	155
O-04-01_09	O-04-01	153	153	135	135	202	202	?	?	160	160	153	153	151	151	?	?	221	221	173	182	198	198	103	108	208	155	197	125	154	180	155
O-04-01_10	O-04-01	146	153	135	135	202	221	197	197	160	160	153	161	151	151	?	?	221	221	182	182	205	205	103	108	206	157	195	123	154	178	?
O-04-01_11	O-04-01	153	153	138	138	202	221	199	199	160	160	155	161	151	151	?	?	218	221	173	182	205	209	108	108	206	157	195	123	154	178	?
O-04-01_12	O-04-01	153	153	138	138	202	202	199	199	162	162	157	161	151	151	?	?	221	221	175	186	205	205	108	108	206	153	195	123	154	178	?
O-04-01_13	O-04-01	153	153	138	138	202	221	201	201	160	160	155	161	151	151	?	?	221	221	182	182	198	198	103	108	206	147	195	123	154	178	?
O-04-01_14	O-04-01	153	153	138	138	202	221	188	188	160	160	153	161	151	151	?	?	218	218	173	195	198	205	103	108	204	150	195	123	154	178	?
O-04-01_15	O-04-01	153	153	135	135	202	202	197	199	160	160	153	157	151	151	?	?	218	218	182	182	198	205	103	108	204	147	195	123	154	178	?
O-04-01_16	O-04-01	153	153	135	135	202	202	199	199	160	160	157	157	151	151	?	?	218	218	182	182	198	198	108	108	206	155	195	123	154	178	153
O-04-01_17	O-04-01	153	153	135	135	202	221	199	199	160	160	153	157	151	151	?	?	218	218	173	195	198	198	108	108	206	155	?	123	154	178	?
O-04-01_18	O-04-01	153	153	135	135	202	221	197	197	160	160	153	157	151	151	?	?	218	218	173	182	198	205	103	108	206	155	195	123	154	178	?
O-04-01_19	O-04-01	153	153	135	135	202	221	199	199	160	160	153	153	151	151	?	?	221	221	182	182	198	205	108	108	206	155	195	123	154	180	?
O-04-01_20	O-04-01	153	153	135	135	202	221	199	199	160	160	153	157	151	151	?	?	221	221	182	182	198	205	108	108	206	?	195	123	154	182	?
O-04-01_21	O-04-01	153	153	135	135	202	221	197	197	160	160	153	161	151	163	?	?	221	221	173	195	198	198	103	103	208	157	197	125	154	180	157
O-04-01_22	O-04-01	153	153	138	138	202	221	199	199	160	160	155	161	151	151	?	?	221	221	175	182	198	198	103	108	206	157	195	123	154	178	153
O-04-01_23	O-04-01	156	156	138	138	202	221	201	201	162	162	157	161	151	151	?	?	221	221	182	182	205	205	108	108	206	157	195	123	154	178	153
O-04-01_24	O-04-01	153	153	138	138	202	221	201	201	160	160	155	161	151	151	224	229	225	225	182	188	205	205	103	108	206	157	195	123	154	178	153
O-04-01_25	O-04-01	?	?	?	?	?	?	?	?	?	?	?	?	?	?	?	?	?	?	?	?	?	?	?	?	206	153	193	123	154	178	153
O-04-01_26	O-04-01	153	153	135	135	202	221	197	197	160	160	153	161	151	151	222	229	225	225	180	188	205	205	103	108	206	157	195	123	154	180	153
O-05-01_01	O-05-01	153	153	135	135	202	202	?	?	160	160	155	161	151	151	222	222	225	225	180	180	205	205	103	103	214	155	197	123	154	180	157
O-05-01_02	O-05-01	153	153	135	135	202	221	?	?	160	160	153	153	151	151	222	227	221	221	175	180	205	205	97	108	214	157	197	125	154	180	155
O-05-01_03	O-05-01	153	153	135	135	202	202	?	?	157	157	153	153	151	163	222	222	225	225	180	180	205	205	103	108	214	157	197	123	154	178	153
O-05-01_04	O-05-01	153	153	135	135	202	221	199	199	160	160	153	157	151	170	222	222	225	225	175	180	201	201	97	108	212	157	195	123	154	178	153
O-05-01_05	O-05-01	153	153	135	142	202	202	188	197	157	157	153	167	151	170	222	222	221	221	175	175	205	205	103	108	212	157	195	123	154	178	153
O-05-01_06	O-05-01	153	153	135	135	202	221	199	199	160	160	153	153	151	170	222	222	225	225	175	180	198	198	97	97	212	153	195	123	154	178	153
O-05-01_07	O-05-01	153	153	135	135	202	221	188	188	160	160	153	153	151	151	222	227	221	221	180	180	198	205	97	101	212	157	186	123	154	178	153
O-05-01_08	O-05-01	153	153	135	142	202	221	197	197	160	160	153	161	151	151	222	222	225	225	175	180	198	198	108	108	212	147	?	123	154	178	153
O-05-01_09	O-05-01	153	153	138	142	202	221	199	199	160	160	155	161	163	166	224	224	225	225	175	175	198	198	103	108	212	155	195	123	154	178	153
O-05-01_10	O-05-01	156	156	138	142	202	221	190	190	162	162	155	155	151	166	224	229	225	225	180	180	198	198	97	97	212	155	195	123	154	178	153
O-05-01_11	O-05-01	153	153	138	138	202	221	201	201	160	160	157	161	151	151	222	222	221	221	180	180	205	205	97	108	212	155	195	123	154	178	153
O-05-01_12	O-05-01	153	153	142	142	202	221	188	188	160	160	155	161	151	151	222	222	218	218	180	180	198	205	101	108	212	153	195	123	154	178	153
O-05-01_13	O-05-01	153	153	135	142	202	221	199	199	160	160	153	153	151	163	222	227	221	221	180	180	205	205	97	103	212	153	?	123	154	180	153
O-05-01_14	O-05-01	153	153	135	142	202	221	199	199	160	160	153	153	151	163	222	222	218	218	175	175	201	209	97	101	214	153	197	123	154	180	157
O-05-01_15	O-05-01	153	153	135	135	202	221	188	188	160	160	153	157	151	151	222	222	221	221	175	175	205	205	97	103	214	157	197	125	154	180	155
O-05-01_16	O-05-01	153	153	135	142	202	221	?	?	160	160	151	157	151	170	222	222	218	225	175	175	201	209	103	108	214	157	195	123	154	180	153
O-05-01_17	O-05-01	153	153	135	135	202	221	188	188	160	160	151	151	163	170	222	222	221	221	180	180	201	201	101	101	212	157	193	123	154	178	153
O-05-01_18	O-05-01	146	153	135	135	202	221	197	197	160	160	153	157	151	163	227	227	221	221	175	175	201	209	101	108	212	157	195	123	154	178	153
O-05-01_19	O-05-01	153	153	138	138	202	221	201	201	160	160	155	161	151	170	222	222	218	225	180	180	201	205	97	101	212	153	195	123	154	178	153
O-05-01_20	O-05-01	146	153	138	138	202	221	201	201	162	162	157	161	151	151	224	224	221	221	180	180	205	205	97	103	212	155	186	123	154	178	153
O-05-01_21	O-05-01	153	153	138	142	202	221	188	197	157	160	?	?	151	170	224	224	221	221	175	175	201	201	103	103	214	155	218	148	154	178	?
O-05-01_22	O-05-01	153	153	138	142	202	202	?	?	160	160	?	?	151	170	?	?	221	221	175	175	205	205	103	103	212	155	195	123	154	178	153
O-05-01_23	O-05-01	153	153	135	135	202	202	188	188	160	160	?	?	151	170	222	222	221	221	175	175	205	209	103	103	212	150	195	123	154	178	153
O-05-01_24	O-05-01	146	153	135	135	202	221	199	199	157	160	?	?	151	163	?	?	221	221	173	173	205	205	103	108	212	147	195	123	154	180	153
O-05-01_25	O-05-01	153	153	142	142	202	202	188	188	160	160	?	?	151	170	222	222	221	221	173	173	205	205	103	108	214	155	195	125	154	180	157
O-05-01_26	O-05-01	153	153	135	142	202	221	197	197	160	160	?	?	163	170	222	222	221	221	173	173	201	209	97	103	214	157	197	125	154	180	153
O-05-01_27	O-05-01	153	153	142	142	202	202	188	188	160	160	?	?	151	170	222	222	221	221	173	175	205	205	103	103	214	157	195	123	154	178	153
O-05-01_28	O-05-01	153	166	135	142	202	221	197	197	157	157	?	?	170	170	222	222	221	221	175	175	201	205	97	108	212	157	195	123	154	178	153
O-05-01_29	O-05-01	153	153	142	142	202	202	188	188	157	157	?	?	151	170	222	222	218	225	173	173	205	205	103	108	212	157	195	123	154	178	153
O-05-01_30	O-05-01	156	156	142	142	202	202	190	190	160	160	?	?	151	170	?	?	221	225	175	188	205	205	103	108	212	155	195	123	154	178	?
O-05-01_31	O-05-01	153	166	142	142	202	221	199	199	160	160	?	?	151	170	222	222	221	221	173	173	201	205	108	108	212	155	195	123	154	178	153
O-05-01_32	O-05-01	173	173	138	142	202	221	199	199	160	160	161	167	151	170	?	?	221	221	175	175	201	211	97	103	212	?	193	123	152	182	153
O-05-01_33	O-05-01	173	188	135	135	202	221	199	199	160	160	161	167	151	151	222	222	221	221	173	173	198	209	97	108	212	155	193	123	152	182	153
O-05-01_34	O-05-01	173	173	135	142	202	221	?	?	157	160	161	167	151	170	222	222	221	221	173	173	198	205	101	108	212	155	193	123	152	180	153
O-05-01_35	O-05-01	166	173	135	135	202	221	197	197	157	160	161	167	151	163	227	227	221	221	173	173	201	209	103	108	212	155	193	123	152	182	153
O-05-01_36	O-05-01	173	173	135	135	202	202	188	188	160	160	161	167	151	163	222	222	221	221	175	175	205	209	101	108	212	155	193	123	152	182	153
O-05-01_37	O-05-01	173	184	135	142	202	221	199	199	160	160	161	167	151	163	222	227	221	221	173	173	205	205	103	103	212	155	193	123	152	182	153
O-05-01_38	O-05-01	173	173	135	135	202	202	188	197	160	160	161	167	151	151	222	222	221	221	173	175	198	205	97	101	210	155	?	123	150	182	153
O-05-01_39	O-05-01	173	173	135	142	202	221	199	199	160	160	161	161	151	163	222	227	221	221	175	175	205	205	97	103	212	155	195	123	152	182	153
O-05-01_40	O-05-01	166	173	135	142	202	221	199	199	160	160	161	167	151	163	222	222	221	221	175	175	205	205	97	101	212	?	195	125	152	182	153
O-05-01_41	O-05-01	173	188	142	142	202	221	188	201	160	160	161	161	151	170	222	229	221	221	175	175	201	201	97	97	212	155	193	123	152	182	153
O-05-01_42	O-05-01	176	176	142	142	202	221	201	201	162	162	161	161	151	166	224	229	221	221	175	182	205	205	97	97	212	155	193	125	152	182	?
O-05-01_43	O-05-01	153	163	138	138	202	202	201	201	157	160	155	161	151	151	224	229	221	225	173	173	198	198	?	?	212	155	186	123	154	178	153
O-05-01_44	O-05-01	153	166	142	142	202	202	201	201	157	157	161	161	151	151	222	222	225	225	175	175	205	205	97	101	212	155	193	123	154	178	153
O-05-01_45	O-05-01	153	166	135	142	202	202	201	201	160	160	155	155	151	163	222	222	221	221	173	173	201	201	97	101	212	155	195	123	154	178	153
O-05-01_46	O-05-01	153	153	135	135	202	221	201	201	160	160	155	155	151	151	222	222	221	221	173	173	205	205	97	103	212	153	195	123	154	178	153
O-05-01_47	O-05-01	153	153	142	142	202	202	199	199	160	160	155	155	151	170	222	222	221	221	175	175	201	201	101	101	212	153	195	123	154	180	153
O-05-01_48	O-05-01	153	153	135	135	202	202	188	188	160	160	157	157	151	151	222	222	221	221	173	173	201	201	97	101	214	153	195	125	154	182	155
O-05-01_49	O-05-01	153	153	142	142	202	202	?	?	160	160	155	155	151	151	222	222	218	218	173	173	205	205	108	108	214	157	189	125	154	180	155
O-05-01_50	O-05-01	153	153	135	135	202	221	201	201	157	157	155	155	151	151	?	?	221	225	173	173	201	201	101	101	214	157	189	123	154	178	153
O-06-01_01	O-06-01	151	151	142	144	200	200	199	199	160	160	?	?	159	166	222	222	225	225	168	175	201	201	?	?	216	155	216	146	150	178	153
O-06-01_02	O-06-01	151	151	138	138	200	221	197	201	160	162	?	?	145	159	222	229	225	225	170	170	201	201	?	?	?	157	216	148	150	178	153
O-06-01_03	O-06-01	151	156	138	138	200	221	188	199	157	160	?	?	159	166	222	222	225	225	168	168	201	201	?	?	212	157	216	146	150	178	153
O-06-01_04	O-06-01	151	156	138	138	200	221	188	199	160	160	?	?	159	159	222	222	225	225	168	168	201	201	?	?	?	157	222	144	150	178	153
O-06-01_05	O-06-01	156	156	138	138	200	221	199	199	160	160	?	?	159	159	222	222	225	225	168	168	198	198	?	?	212	157	216	146	150	178	153
O-06-01_06	O-06-01	153	153	142	142	200	221	199	199	162	162	?	?	159	159	222	222	227	227	170	170	198	205	?	?	?	157	216	148	152	178	153
O-06-01_07	O-06-01	153	153	138	138	200	221	188	201	160	160	155	161	161	166	222	222	227	227	168	168	201	201	97	112	?	157	?	146	152	180	155
O-06-01_08	O-06-01	153	153	138	138	200	221	197	201	157	157	161	161	163	168	222	222	227	227	168	175	201	201	97	112	212	155	220	148	154	182	157
O-06-01_09	O-06-01	151	151	138	138	200	221	197	197	157	160	155	171	163	168	222	222	227	227	168	175	201	203	97	112	216	157	218	152	152	180	157
O-06-01_10	O-06-01	151	151	138	138	200	221	197	197	160	160	161	161	151	163	222	222	227	227	168	175	201	203	97	112	214	157	218	152	152	180	155
O-06-01_11	O-06-01	151	151	138	138	200	221	197	197	160	160	161	161	161	161	222	222	225	225	168	175	201	203	101	101	212	155	218	146	152	178	153
O-06-01_12	O-06-01	151	151	138	138	200	221	197	197	160	160	153	171	168	168	222	222	227	227	166	166	201	203	103	112	?	155	218	148	150	178	153
O-06-01_13	O-06-01	151	151	138	138	200	221	188	197	157	157	161	171	163	168	222	222	225	225	168	168	201	201	103	103	?	155	216	148	150	178	153
O-06-01_14	O-06-01	151	151	138	138	?	?	197	197	157	157	157	157	163	168	222	222	225	225	168	168	201	201	103	103	212	?	216	146	152	178	153
O-06-01_15	O-06-01	151	151	138	138	200	221	197	197	160	160	153	161	163	168	222	222	225	225	170	170	201	205	97	103	212	153	216	146	152	178	153
O-06-01_16	O-06-01	153	153	138	138	200	221	197	197	160	162	161	161	163	168	217	217	225	225	168	168	201	205	97	103	212	?	216	146	152	178	153
O-06-01_17	O-06-01	153	153	142	144	200	200	197	199	160	160	161	161	166	166	222	222	227	227	170	180	201	201	97	112	212	155	216	146	152	178	153
O-06-01_18	O-06-01	153	153	138	138	200	221	197	197	160	160	157	161	163	168	222	222	225	225	177	177	203	203	103	112	212	?	216	146	152	180	151
O-06-01_19	O-06-01	151	151	138	138	200	221	197	197	157	162	157	161	168	168	222	222	225	225	177	177	203	205	103	103	212	153	216	146	152	182	155
O-06-01_20	O-06-01	151	151	138	138	200	221	197	199	160	160	155	161	163	168	222	222	225	225	177	177	203	211	97	97	212	155	216	146	152	?	155
O-06-01_21	O-06-01	151	151	138	138	200	221	197	197	160	160	157	161	151	163	222	222	225	225	177	177	209	209	97	103	212	155	216	148	152	180	151
O-06-01_22	O-06-01	151	151	138	138	200	200	188	199	160	160	155	161	151	163	?	?	225	238	177	177	203	211	97	99	212	?	216	146	152	182	157
O-06-01_23	O-06-01	151	151	138	138	200	221	188	199	160	160	157	161	151	163	222	222	225	225	177	177	209	209	97	112	212	155	216	148	152	180	157
O-06-01_24	O-06-01	151	151	138	138	200	221	188	199	160	160	161	163	163	168	222	222	225	225	177	177	209	209	103	103	214	153	218	148	152	182	?
O-06-01_25	O-06-01	153	153	138	138	200	221	197	197	160	160	155	171	151	168	222	222	225	225	177	182	205	211	103	112	?	?	?	158	?	178	?
O-06-01_26	O-06-01	153	153	142	142	200	221	201	208	162	162	155	161	166	170	224	224	225	225	180	180	209	209	97	112	?	?	?	?	?	?	?
O-06-01_27	O-06-01	153	153	138	138	200	221	201	201	160	160	157	157	163	163	229	229	225	225	175	175	205	205	97	99	?	155	218	146	152	178	153
O-06-01_28	O-06-01	153	153	138	138	200	221	188	197	160	160	161	161	168	168	227	227	221	221	170	170	205	205	97	112	?	157	?	156	152	180	155
O-06-01_29	O-06-01	151	151	138	138	200	221	188	199	160	160	157	161	168	168	227	227	225	225	170	170	205	205	97	112	216	155	220	148	154	180	157
O-06-01_30	O-06-01	151	151	138	138	200	221	197	197	160	160	157	161	163	163	227	227	225	225	170	177	203	209	97	112	216	157	218	152	152	180	?
O-06-01_31	O-06-01	151	151	138	138	200	221	197	197	160	160	157	161	163	168	227	227	225	225	175	175	205	205	103	112	214	157	216	152	152	180	153
O-06-01_32	O-06-01	153	153	138	138	200	221	188	197	160	160	161	161	151	168	227	227	225	225	175	175	205	205	97	112	212	155	216	148	150	178	153
O-06-01_33	O-06-01	151	151	138	138	200	221	199	199	160	160	157	161	151	163	227	227	225	225	175	180	205	205	97	112	?	155	225	158	150	178	153
O-06-01_34	O-06-01	151	151	138	142	200	221	199	199	157	157	157	161	168	176	227	227	225	225	175	177	201	201	97	103	?	155	?	148	150	178	153
O-06-01_35	O-06-01	151	151	138	138	200	221	199	199	157	157	157	161	163	176	227	227	225	225	175	175	201	201	97	112	212	157	218	144	150	178	153
O-06-01_36	O-06-01	153	153	138	138	200	221	188	201	160	160	155	171	151	168	227	227	225	225	175	175	201	205	97	103	214	155	?	144	150	178	153
O-06-01_37	O-06-01	153	153	142	142	200	221	201	201	162	162	163	163	170	170	229	229	225	225	177	177	201	201	97	112	214	155	?	146	150	178	153
O-06-01_38	O-06-01	153	153	138	138	200	221	188	199	160	160	161	167	168	168	229	229	227	227	177	177	201	201	97	103	?	155	218	146	150	178	153
O-06-01_39	O-06-01	151	151	138	138	200	221	188	199	157	157	155	161	151	163	227	227	227	227	175	175	201	201	97	103	?	155	?	158	152	178	153
O-06-01_40	O-06-01	151	151	138	142	200	221	197	201	157	157	157	161	168	168	227	227	227	227	175	175	201	205	103	112	?	155	218	146	152	180	155
O-06-01_41	O-06-01	151	151	138	138	200	221	197	197	160	160	155	171	153	166	227	233	227	227	175	175	201	205	97	112	?	155	216	158	152	180	157
O-06-01_42	O-06-01	151	151	138	138	200	221	197	197	160	160	161	161	151	163	227	227	227	227	175	175	201	201	97	103	216	157	216	152	152	180	155
O-06-01_43	O-06-01	151	153	138	138	200	221	188	197	157	157	157	161	163	168	227	227	227	227	175	175	201	201	103	103	214	157	216	152	152	180	155
O-06-01_44	O-06-01	151	153	138	138	200	221	197	197	160	160	157	157	163	163	227	227	225	225	175	182	201	201	103	103	214	155	216	146	150	178	153
O-06-01_45	O-06-01	151	151	138	138	200	221	197	197	160	160	157	161	163	168	227	227	227	247	175	182	201	201	103	103	212	155	218	148	150	178	153
O-06-01_46	O-06-01	151	151	138	138	200	221	197	197	160	160	161	167	163	168	227	227	227	227	177	182	201	201	97	108	212	155	?	148	150	178	153
O-06-01_47	O-06-01	153	156	138	138	200	221	197	197	160	160	157	161	163	163	227	227	225	225	177	177	205	205	108	108	214	155	212	146	150	178	153
